# Supplementary material for: New distribution records of subterranean crustaceans from cenotes in Yucatan (Mexico)
Source: Zookeys. 2020 Feb 12;911:21–49. doi: 10.3897/zookeys.911.47694 (PMC7031413; doi:10.3897/zookeys.911.47694)
Supplement: XML Treatment for Tulumella unidens [file zookeys.911.47694-treatment1.xml]

<!DOCTYPE tp:taxon-treatment
  PUBLIC "-//TaxonX//DTD Taxonomic Treatment Publishing DTD v0 20100105//EN" "tax-treatment-NSO.dtd">
<tp:taxon-treatment xmlns:tp="http://www.plazi.org/taxpub"><tp:treatment-meta><kwd-group><label>Taxon classification</label><kwd><named-content xmlns:xlink="http://www.w3.org/1999/xlink" content-type="kingdom">Animalia</named-content></kwd><kwd><named-content xmlns:xlink="http://www.w3.org/1999/xlink" content-type="order">Thermosbaenacea</named-content></kwd><kwd><named-content xmlns:xlink="http://www.w3.org/1999/xlink" content-type="family">Tulumellidae</named-content></kwd></kwd-group><mixed-citation publication-type="journal"><person-group><name><surname>Angyal</surname><given-names>Dorottya</given-names></name><name><surname>Chávez-Solís</surname><given-names>Efraín M.</given-names></name><name><surname>Liévano-Beltrán</surname><given-names>Luis A.</given-names></name><name><surname>Magaña</surname><given-names>Benjamín</given-names></name><name><surname>Simoes</surname><given-names>Nuno</given-names></name><name><surname>Mascaró</surname><given-names>Maite</given-names></name></person-group><article-title>New distribution records of subterranean crustaceans from cenotes in Yucatan (Mexico)</article-title><source>Zookeys</source><day>12</day><month>2</month><year>2020</year><volume>911</volume><fpage>21</fpage><lpage>49</lpage><pub-id pub-id-type="doi">10.3897/zookeys.911.47694</pub-id></mixed-citation></tp:treatment-meta><tp:nomenclature><tp:taxon-name><object-id xmlns:xlink="http://www.w3.org/1999/xlink" content-type="arpha" xlink:type="simple">8D0EFF97-EF86-5F7B-A670-2A27CB46FFF5</object-id>
              <tp:taxon-name-part taxon-name-part-type="genus" reg="Tulumella">Tulumella</tp:taxon-name-part>
              <tp:taxon-name-part taxon-name-part-type="species" reg="unidens">unidens</tp:taxon-name-part>
            </tp:taxon-name><tp:taxon-authority>Bowman &amp; Iliffe, 1988</tp:taxon-authority><xref ref-type="fig" rid="F2">Figure 2A</xref></tp:nomenclature><tp:treatment-sec sec-type="material" id="SECID0ED3AG"><title>Material examined.</title><p>4 individuals; <bold>Cenote Cervera</bold>, depth 25.6-26.2 m, cave, in hydrogen sulfide layer, around and below halocline, 26 °C, Yalsihom, Yucatan, Mexico; 8 May 2016; colls. D. Angyal &amp; E. Chávez Solís. 4 individuals; <bold>Cenote Sabtun 1</bold>, depth 24.0-25.0 m, cavern, above and around halocline, 25 °C, Chunchumil, Yucatan, Mexico; 10 December 2017; colls. D. Angyal, E. Chávez Solís, S. Drs, Q. Hernández &amp; S. Reyes.</p></tp:treatment-sec><tp:treatment-sec sec-type="distribution" id="SECID0EN3AG"><title>Previous distribution.</title><p><xref ref-type="bibr" rid="B51">Iliffe 1992</xref>; <xref ref-type="bibr" rid="B52">Iliffe 1993</xref>; <xref ref-type="bibr" rid="B24">Bowman and Iliffe 1988</xref>; <xref ref-type="bibr" rid="B72">Rocha et al. 1998</xref>; <xref ref-type="bibr" rid="B69">Pohlman et al. 2000</xref>; <xref ref-type="bibr" rid="B68">Pesce and Iliffe 2002</xref>; <xref ref-type="bibr" rid="B3">Álvarez et al. 2015</xref>; <xref ref-type="bibr" rid="B61">Olesen et al 2015</xref>; <xref ref-type="bibr" rid="B9">Benítez et al. 2019</xref>.</p><p>Type locality is Cenote Naharon (Cristal) in Quintana Roo. This species had only been reported from Quintana Roo from cenotes Calavera (Temple of Doom), Mayan Blue, Actun Ha (Carwash), Muknal, Na’ach Wennen Ha, Bang, Odyssey, Tabano, and Quebrada.</p></tp:treatment-sec><tp:treatment-sec sec-type="remarks" id="SECID0EY4AG"><title>Remarks.</title><p>Our findings extend the distribution area of this thermosbaenacean, previously endemic to Quintana Roo, to the cenotes located in the coastal areas north of Dzilam de Bravo and the east of Celestun. It is most likely that this species has a coastal distribution along the anchialine systems of the Yucatan Peninsula. Previous records were reported from cenotes located 2-10 km from the coastline near Tulum, where they occurred mostly above and at the halocline (Álvarez &amp; Iliffe 2008; <xref ref-type="bibr" rid="B3">Álvarez et al. 2015</xref>; <xref ref-type="bibr" rid="B9">Benítez et al. 2019</xref>). In Cenote Cervera, 3.6 km inland from the northern coast of the Yucatan Peninsula, we observed individuals both above and below the halocline, as well as in the hydrogen sulfide layer.</p></tp:treatment-sec><tp:treatment-sec><!--Section generated to contain objects referenced in tp:taxon-treatment.--><fig id="F2" position="float" orientation="portrait"><object-id xmlns:xlink="http://www.w3.org/1999/xlink" content-type="doi" xlink:type="simple">10.3897/zookeys.911.47694.figure2</object-id><object-id xmlns:xlink="http://www.w3.org/1999/xlink" content-type="arpha" xlink:type="simple">FFB8FD52-81CD-53B7-8ACD-02EF11DFA529</object-id><label>Figure 2.</label><caption><p><bold>A</bold><italic><tp:taxon-name><tp:taxon-name-part taxon-name-part-type="genus" reg="Tulumella">Tulumella</tp:taxon-name-part> <tp:taxon-name-part taxon-name-part-type="species" reg="unidens">unidens</tp:taxon-name-part></tp:taxon-name></italic> (<tp:taxon-name><tp:taxon-name-part taxon-name-part-type="order">Thermosbaenacea</tp:taxon-name-part></tp:taxon-name>) <bold>B</bold><italic><tp:taxon-name><tp:taxon-name-part taxon-name-part-type="genus" reg="Stygiomysis">Stygiomysis</tp:taxon-name-part> <tp:taxon-name-part taxon-name-part-type="species" reg="cokei">cokei</tp:taxon-name-part></tp:taxon-name></italic> (<tp:taxon-name><tp:taxon-name-part taxon-name-part-type="order">Stygiomysida</tp:taxon-name-part></tp:taxon-name>) <bold>C</bold><tp:taxon-name><tp:taxon-name-part taxon-name-part-type="genus" reg="Stygiomysis">Stygiomysis</tp:taxon-name-part> <tp:taxon-name-part taxon-name-part-type="uncertainty-rank">cf.</tp:taxon-name-part> <tp:taxon-name-part taxon-name-part-type="species" reg="holthuisi">holthuisi</tp:taxon-name-part></tp:taxon-name> (<tp:taxon-name><tp:taxon-name-part taxon-name-part-type="order">Stygiomysida</tp:taxon-name-part></tp:taxon-name>) <bold>D</bold><italic><tp:taxon-name><tp:taxon-name-part taxon-name-part-type="genus" reg="Antromysis">Antromysis</tp:taxon-name-part> <tp:taxon-name-part taxon-name-part-type="species" reg="cenotensis">cenotensis</tp:taxon-name-part></tp:taxon-name></italic> (<tp:taxon-name><tp:taxon-name-part taxon-name-part-type="order">Mysida</tp:taxon-name-part></tp:taxon-name>) <bold>E</bold><italic><tp:taxon-name><tp:taxon-name-part taxon-name-part-type="genus" reg="Mayaweckelia">Mayaweckelia</tp:taxon-name-part> <tp:taxon-name-part taxon-name-part-type="species" reg="troglomorpha">troglomorpha</tp:taxon-name-part></tp:taxon-name></italic> (<tp:taxon-name><tp:taxon-name-part taxon-name-part-type="order">Amphipoda</tp:taxon-name-part></tp:taxon-name>) <bold>F</bold><italic><tp:taxon-name><tp:taxon-name-part taxon-name-part-type="genus" reg="Mayaweckelia">Mayaweckelia</tp:taxon-name-part> <tp:taxon-name-part taxon-name-part-type="species" reg="cenoticola">cenoticola</tp:taxon-name-part></tp:taxon-name></italic> (<tp:taxon-name><tp:taxon-name-part taxon-name-part-type="order">Amphipoda</tp:taxon-name-part></tp:taxon-name>) <bold>G</bold><italic><tp:taxon-name><tp:taxon-name-part taxon-name-part-type="genus" reg="Tuluweckelia">Tuluweckelia</tp:taxon-name-part> <tp:taxon-name-part taxon-name-part-type="species" reg="cernua">cernua</tp:taxon-name-part></tp:taxon-name></italic> (<tp:taxon-name><tp:taxon-name-part taxon-name-part-type="order">Amphipoda</tp:taxon-name-part></tp:taxon-name>). Scale bars: 1 mm (<bold>A, C, D, F, G)</bold>; 10 mm <bold>(B, E)</bold>.</p></caption><graphic xmlns:xlink="http://www.w3.org/1999/xlink" xlink:href="zookeys-911-021-g002.jpg" position="float" orientation="portrait" xlink:type="simple" id="oo_379525.jpg"><uri content-type="original_file" xlink:type="simple">https://binary.pensoft.net/fig/379525</uri></graphic></fig></tp:treatment-sec><ref-list><ref id="B51"><mixed-citation xmlns:xlink="http://www.w3.org/1999/xlink" xlink:type="simple"><person-group><name name-style="western"><surname>Iliffe</surname><given-names>TM</given-names></name></person-group> (<year>1992</year>) <article-title>An annotated list of the troglobitic, anchialine and freshwater cave fauna of Quintana Roo.</article-title> In: <person-group><name name-style="western"><surname>Navarro</surname><given-names>D</given-names></name><name name-style="western"><surname>Suárez-Morales</surname><given-names>E</given-names></name></person-group> (<role>Eds</role>) <issue-title>Diversidad Biológica en la Reserva de la Biosfera de Sian Ka’an, Quintana Roo, Mexico, Vol.</issue-title><source>II. CIQRO, Chetumal, Mexico</source>, <fpage>197</fpage>–<lpage>215</lpage>. <ext-link xlink:type="simple" ext-link-type="uri" xlink:href="https://www.academia.edu/5416051/An_annotated_list_of_the_troglobitic_anchialine_and_freshwater_fauna_of_Quintana_Roo">https://www.academia.edu/5416051/An_annotated_list_of_the_troglobitic_anchialine_and_freshwater_fauna_of_Quintana_Roo</ext-link></mixed-citation></ref><ref id="B52"><mixed-citation xmlns:xlink="http://www.w3.org/1999/xlink" xlink:type="simple"><person-group><name name-style="western"><surname>Iliffe</surname><given-names>TM</given-names></name></person-group> (<year>1993</year>) <source>Fauna troglobia acuatica de la Peninsula de Yucatan. pp. 673–686 in: Biodiversidad marina y costera de Mexico. S.I. Salazar-Vallejo &amp; N.E. González (eds.</source><publisher-name>) Comision National para el Conocimiento y Uso de la Biodiversidad y CIQRO</publisher-name>, <publisher-loc>México</publisher-loc>, <size units="page">865 pp</size>.</mixed-citation></ref><ref id="B24"><mixed-citation xmlns:xlink="http://www.w3.org/1999/xlink" xlink:type="simple"><person-group><name name-style="western"><surname>Bowman</surname><given-names>TE</given-names></name><name name-style="western"><surname>Iliffe</surname><given-names>TM</given-names></name></person-group> (<year>1988</year>) <article-title><italic><tp:taxon-name><tp:taxon-name-part taxon-name-part-type="genus">Tulumella</tp:taxon-name-part> <tp:taxon-name-part taxon-name-part-type="species">unidens</tp:taxon-name-part></tp:taxon-name></italic>, a new genus and species of thermosbaenacean crustacean from the Yucatan Peninsula, Mexico.</article-title><source>Proceedings of the Biological Society of Washington</source><volume>101</volume>: <fpage>221</fpage>–<lpage>226</lpage>. <ext-link xlink:type="simple" ext-link-type="uri" xlink:href="http://biodiversitylibrary.org/page/34645902">http://biodiversitylibrary.org/page/34645902</ext-link></mixed-citation></ref><ref id="B72"><mixed-citation xmlns:xlink="http://www.w3.org/1999/xlink" xlink:type="simple"><person-group><name name-style="western"><surname>Rocha</surname><given-names>CEF</given-names></name><name name-style="western"><surname>Iliffe</surname><given-names>TM</given-names></name><name name-style="western"><surname>Reid</surname><given-names>JW</given-names></name><name name-style="western"><surname>Suárez-Morales</surname><given-names>E</given-names></name></person-group> (<year>1998</year>) <article-title>A new species of <italic><tp:taxon-name><tp:taxon-name-part taxon-name-part-type="genus">Halicyclops</tp:taxon-name-part></tp:taxon-name></italic> (<tp:taxon-name><tp:taxon-name-part taxon-name-part-type="subclass">Copepoda</tp:taxon-name-part></tp:taxon-name>, <tp:taxon-name><tp:taxon-name-part taxon-name-part-type="order">Cyclopoida</tp:taxon-name-part></tp:taxon-name>, <tp:taxon-name><tp:taxon-name-part taxon-name-part-type="family">Cyclopidae</tp:taxon-name-part></tp:taxon-name>) from cenotes of the Yucatan Peninsula, Mexico, with an identification key for the species of the genus from the Caribbean region and adjacent areas.</article-title><source>Sarsia</source><volume>83</volume>: <fpage>387</fpage>–<lpage>399</lpage>. <ext-link xlink:type="simple" ext-link-type="doi" xlink:href="10.1080/00364827.1998.10413698">https://doi.org/10.1080/00364827.1998.10413698</ext-link></mixed-citation></ref><ref id="B69"><mixed-citation xmlns:xlink="http://www.w3.org/1999/xlink" xlink:type="simple"><person-group><name name-style="western"><surname>Pohlman</surname><given-names>JW</given-names></name><name name-style="western"><surname>Cifuentes</surname><given-names>LA</given-names></name><name name-style="western"><surname>Iliffe</surname><given-names>TM</given-names></name></person-group> (<year>2000</year>) <article-title>Food web dynamics and biogeochemistry of anchialine caves: a stable isotope approach.</article-title> In: <person-group><name name-style="western"><surname>Wilkens</surname><given-names>H</given-names></name><name name-style="western"><surname>Culver</surname><given-names>DC</given-names></name><name name-style="western"><surname>Humphreys</surname><given-names>WF</given-names></name></person-group> (<role>Eds</role>) <issue-title>Ecosystems of the World.</issue-title><source>30. Subterranean Ecosystems.: Elsevier Science, Amsterdam</source>, <fpage>345</fpage>–<lpage>357</lpage>.</mixed-citation></ref><ref id="B68"><mixed-citation xmlns:xlink="http://www.w3.org/1999/xlink" xlink:type="simple"><person-group><name name-style="western"><surname>Pesce</surname><given-names>GL</given-names></name><name name-style="western"><surname>Iliffe</surname><given-names>TM</given-names></name></person-group> (<year>2002</year>) <article-title>New records of cave-dwelling mysids from the Bahamas and Mexico with description of <italic><tp:taxon-name><tp:taxon-name-part taxon-name-part-type="genus">Palaumysis</tp:taxon-name-part> <tp:taxon-name-part taxon-name-part-type="species">bahamensis</tp:taxon-name-part></tp:taxon-name></italic> n. sp. (<tp:taxon-name><tp:taxon-name-part taxon-name-part-type="subphylum">Crustacea</tp:taxon-name-part></tp:taxon-name>: <tp:taxon-name><tp:taxon-name-part taxon-name-part-type="order">Mysidacea</tp:taxon-name-part></tp:taxon-name>).</article-title><source>Journal of Natural History</source><volume>36</volume>(<issue>3</issue>): <fpage>265</fpage>–<lpage>278</lpage>. <ext-link xlink:type="simple" ext-link-type="doi" xlink:href="10.1080/00222930010005033">https://doi.org/10.1080/00222930010005033</ext-link></mixed-citation></ref><ref id="B3"><mixed-citation xmlns:xlink="http://www.w3.org/1999/xlink" xlink:type="simple"><person-group><name name-style="western"><surname>Álvarez</surname><given-names>F</given-names></name><name name-style="western"><surname>Iliffe</surname><given-names>TM</given-names></name><name name-style="western"><surname>Benítez</surname><given-names>S</given-names></name><name name-style="western"><surname>Brankovits</surname><given-names>D</given-names></name><name name-style="western"><surname>Villalobos</surname><given-names>JL</given-names></name></person-group> (<year>2015</year>) <article-title>New records of anchialine fauna from the Yucatan Peninsula, Mexico.</article-title><source>Check List</source><volume>11</volume>(<issue>1</issue>): <fpage>1505</fpage>. <ext-link xlink:type="simple" ext-link-type="doi" xlink:href="10.15560/11.1.1505">https://doi.org/10.15560/11.1.1505</ext-link></mixed-citation></ref><ref id="B61"><mixed-citation xmlns:xlink="http://www.w3.org/1999/xlink" xlink:type="simple"><person-group><name name-style="western"><surname>Olesen</surname><given-names>J</given-names></name><name name-style="western"><surname>Boesgaard</surname><given-names>T</given-names></name><name name-style="western"><surname>Iliffe</surname><given-names>TM</given-names></name></person-group> (<year>2015</year>) The unique dorsal Brood pouch of <tp:taxon-name><tp:taxon-name-part taxon-name-part-type="order">Thermosbaenacea</tp:taxon-name-part></tp:taxon-name> (<tp:taxon-name><tp:taxon-name-part taxon-name-part-type="subphylum">Crustacea</tp:taxon-name-part></tp:taxon-name>, <tp:taxon-name><tp:taxon-name-part taxon-name-part-type="class">Malacostraca</tp:taxon-name-part></tp:taxon-name>) and description of an advanced developmental stage of <italic><tp:taxon-name><tp:taxon-name-part taxon-name-part-type="genus">Tulumella</tp:taxon-name-part> <tp:taxon-name-part taxon-name-part-type="species">unidens</tp:taxon-name-part></tp:taxon-name></italic> from the Yucatan Peninsula (Mexico), with a discussion of mouth part homologies to other <tp:taxon-name><tp:taxon-name-part taxon-name-part-type="class">Malacostraca</tp:taxon-name-part></tp:taxon-name>. PLoS ONE 10(4): e0122463. <ext-link xlink:type="simple" ext-link-type="doi" xlink:href="10.1371/journal.pone.0122463">https://doi.org/10.1371/journal.pone.0122463</ext-link></mixed-citation></ref><ref id="B9"><mixed-citation xmlns:xlink="http://www.w3.org/1999/xlink" xlink:type="simple"><person-group><name name-style="western"><surname>Benítez</surname><given-names>S</given-names></name><name name-style="western"><surname>Iliffe</surname><given-names>TM</given-names></name><name name-style="western"><surname>Quiroz-Martínez</surname><given-names>B</given-names></name><name name-style="western"><surname>Álvarez</surname><given-names>F</given-names></name></person-group> (<year>2019</year>) <article-title>How is the anchialine fauna distributed within a cave? A study of the Ox Bel Ha System, Yucatan Peninsula, Mexico.</article-title><source>Subterranean Biology</source><volume>31</volume>: <fpage>15</fpage>–<lpage>28</lpage>. <ext-link xlink:type="simple" ext-link-type="doi" xlink:href="10.3897/subtbiol.31.34347">https://doi.org/10.3897/subtbiol.31.34347</ext-link></mixed-citation></ref></ref-list></tp:taxon-treatment>
