# Supplementary material for: New distribution records of subterranean crustaceans from cenotes in Yucatan (Mexico)
Source: Zookeys. 2020 Feb 12;911:21–49. doi: 10.3897/zookeys.911.47694 (PMC7031413; doi:10.3897/zookeys.911.47694)
Supplement: XML Treatment for Stygiomysis cokei [file zookeys.911.47694-treatment2.xml]

<!DOCTYPE tp:taxon-treatment
  PUBLIC "-//TaxonX//DTD Taxonomic Treatment Publishing DTD v0 20100105//EN" "tax-treatment-NSO.dtd">
<tp:taxon-treatment xmlns:tp="http://www.plazi.org/taxpub"><tp:treatment-meta><kwd-group><label>Taxon classification</label><kwd><named-content xmlns:xlink="http://www.w3.org/1999/xlink" content-type="kingdom">Animalia</named-content></kwd><kwd><named-content xmlns:xlink="http://www.w3.org/1999/xlink" content-type="order">Stygiomysida</named-content></kwd><kwd><named-content xmlns:xlink="http://www.w3.org/1999/xlink" content-type="family">Stygiomysidae</named-content></kwd></kwd-group><mixed-citation publication-type="journal"><person-group><name><surname>Angyal</surname><given-names>Dorottya</given-names></name><name><surname>Chávez-Solís</surname><given-names>Efraín M.</given-names></name><name><surname>Liévano-Beltrán</surname><given-names>Luis A.</given-names></name><name><surname>Magaña</surname><given-names>Benjamín</given-names></name><name><surname>Simoes</surname><given-names>Nuno</given-names></name><name><surname>Mascaró</surname><given-names>Maite</given-names></name></person-group><article-title>New distribution records of subterranean crustaceans from cenotes in Yucatan (Mexico)</article-title><source>Zookeys</source><day>12</day><month>2</month><year>2020</year><volume>911</volume><fpage>21</fpage><lpage>49</lpage><pub-id pub-id-type="doi">10.3897/zookeys.911.47694</pub-id></mixed-citation></tp:treatment-meta><tp:nomenclature><tp:taxon-name><object-id xmlns:xlink="http://www.w3.org/1999/xlink" content-type="arpha" xlink:type="simple">E59BDF53-A0A5-5F28-94D1-E0BDA3BCA483</object-id>
              <tp:taxon-name-part taxon-name-part-type="genus" reg="Stygiomysis">Stygiomysis</tp:taxon-name-part>
              <tp:taxon-name-part taxon-name-part-type="species" reg="cokei">cokei</tp:taxon-name-part>
            </tp:taxon-name><tp:taxon-authority>Kallmeyer &amp; Carpenther, 1996</tp:taxon-authority><xref ref-type="fig" rid="F2">Figure 2B</xref></tp:nomenclature><tp:treatment-sec sec-type="material" id="SECID0EAABG"><title>Material examined.</title><p>1 individual; <bold>Cenote Tres Oches</bold>, depth 21.6 m, cave, freshwater, 27 °C, Homun, Yucatan, Mexico; 5 June 2016; colls. D. Angyal &amp; E. Chávez Solís. 2 individuals, <bold>Cenote San Elias</bold>, depth 28.2 m and 32.0 m, cavern, freshwater, 26 °C, Homun, Yucatan, Mexico; 19 November 2017; colls. D. Angyal, E. Chávez Solís, S. Drs &amp; L. Liévano. 2 individuals; <bold>Dzonotila</bold>, depth 20.8 m and 28.0 m, cavern, freshwater, 27 °C, Mucuyche, Yucatan, Mexico; 20 November 2017; colls. D. Angyal, E. Chávez Solís, S. Drs &amp; B. Magaña. 1 individual; <bold>Yax-Kis</bold>, depth 12.1 m and 27.0 m, cave, freshwater, 27 °C, Mucuyche, Yucatan, Mexico; 27 January 2018; colls. D. Angyal, S. Drs &amp; L. Liévano.</p></tp:treatment-sec><tp:treatment-sec sec-type="distribution" id="SECID0EOABG"><title>Previous distribution.</title><p><xref ref-type="bibr" rid="B54">Kallmeyer and Carpenter 1996</xref>; <xref ref-type="bibr" rid="B68">Pesce and Iliffe 2002</xref>; <xref ref-type="bibr" rid="B2">Álvarez and Iliffe 2008</xref>; <xref ref-type="bibr" rid="B3">Álvarez et al. 2015</xref>; <xref ref-type="bibr" rid="B9">Benítez et al. 2019</xref>.</p><p>Type locality is Cenote Calavera (Temple of Doom) in Quintana Roo. Further known localities in Quintana Roo are cenotes Mayan Blue, Naharon (Cristal), Escondido, Actun Ha (Carwash), Actun Ko, Na’ach Wennen Ha, Muknal and Tabano. From Yucatan the species was known from cenotes Papakal, San Eduardo, Kankirixche, Yaal Utsil and Dzonotila.</p></tp:treatment-sec><tp:treatment-sec sec-type="remarks" id="SECID0EJBBG"><title>Remarks.</title><p>Our records show that this species is distributed in cenotes of central Yucatan and along the Ring of Cenotes. Among the two <italic><tp:taxon-name><tp:taxon-name-part taxon-name-part-type="genus" reg="Stygiomysis">Stygiomysis</tp:taxon-name-part></tp:taxon-name></italic> species of the region, <italic><tp:taxon-name><tp:taxon-name-part taxon-name-part-type="genus" reg="Stygiomysis">S.</tp:taxon-name-part> <tp:taxon-name-part taxon-name-part-type="species" reg="cokei">cokei</tp:taxon-name-part></tp:taxon-name></italic> proved to be rarer than <tp:taxon-name><tp:taxon-name-part taxon-name-part-type="genus" reg="Stygiomysis">Stygiomysis</tp:taxon-name-part> <tp:taxon-name-part taxon-name-part-type="uncertainty-rank">cf.</tp:taxon-name-part> <tp:taxon-name-part taxon-name-part-type="species" reg="holthuisi">holthuisi</tp:taxon-name-part></tp:taxon-name>. New occurrences were recoded between 12-32 m deep in freshwater. In cenotes San Elias, Dzonotila and Yax-Kis it co-occurred with <tp:taxon-name><tp:taxon-name-part taxon-name-part-type="genus" reg="Stygiomysis">S.</tp:taxon-name-part> <tp:taxon-name-part taxon-name-part-type="uncertainty-rank">cf.</tp:taxon-name-part> <tp:taxon-name-part taxon-name-part-type="species" reg="holthuisi">holthuisi</tp:taxon-name-part></tp:taxon-name>. Previously the species had also been reported in brackish habitats (<xref ref-type="bibr" rid="B2">Álvarez and Iliffe 2008</xref>; <xref ref-type="bibr" rid="B3">Álvarez et al. 2015</xref>).</p></tp:treatment-sec><tp:treatment-sec><!--Section generated to contain objects referenced in tp:taxon-treatment.--><fig id="F2" position="float" orientation="portrait"><object-id xmlns:xlink="http://www.w3.org/1999/xlink" content-type="doi" xlink:type="simple">10.3897/zookeys.911.47694.figure2</object-id><object-id xmlns:xlink="http://www.w3.org/1999/xlink" content-type="arpha" xlink:type="simple">FFB8FD52-81CD-53B7-8ACD-02EF11DFA529</object-id><label>Figure 2.</label><caption><p><bold>A</bold><italic><tp:taxon-name><tp:taxon-name-part taxon-name-part-type="genus" reg="Tulumella">Tulumella</tp:taxon-name-part> <tp:taxon-name-part taxon-name-part-type="species" reg="unidens">unidens</tp:taxon-name-part></tp:taxon-name></italic> (<tp:taxon-name><tp:taxon-name-part taxon-name-part-type="order">Thermosbaenacea</tp:taxon-name-part></tp:taxon-name>) <bold>B</bold><italic><tp:taxon-name><tp:taxon-name-part taxon-name-part-type="genus" reg="Stygiomysis">Stygiomysis</tp:taxon-name-part> <tp:taxon-name-part taxon-name-part-type="species" reg="cokei">cokei</tp:taxon-name-part></tp:taxon-name></italic> (<tp:taxon-name><tp:taxon-name-part taxon-name-part-type="order">Stygiomysida</tp:taxon-name-part></tp:taxon-name>) <bold>C</bold><tp:taxon-name><tp:taxon-name-part taxon-name-part-type="genus" reg="Stygiomysis">Stygiomysis</tp:taxon-name-part> <tp:taxon-name-part taxon-name-part-type="uncertainty-rank">cf.</tp:taxon-name-part> <tp:taxon-name-part taxon-name-part-type="species" reg="holthuisi">holthuisi</tp:taxon-name-part></tp:taxon-name> (<tp:taxon-name><tp:taxon-name-part taxon-name-part-type="order">Stygiomysida</tp:taxon-name-part></tp:taxon-name>) <bold>D</bold><italic><tp:taxon-name><tp:taxon-name-part taxon-name-part-type="genus" reg="Antromysis">Antromysis</tp:taxon-name-part> <tp:taxon-name-part taxon-name-part-type="species" reg="cenotensis">cenotensis</tp:taxon-name-part></tp:taxon-name></italic> (<tp:taxon-name><tp:taxon-name-part taxon-name-part-type="order">Mysida</tp:taxon-name-part></tp:taxon-name>) <bold>E</bold><italic><tp:taxon-name><tp:taxon-name-part taxon-name-part-type="genus" reg="Mayaweckelia">Mayaweckelia</tp:taxon-name-part> <tp:taxon-name-part taxon-name-part-type="species" reg="troglomorpha">troglomorpha</tp:taxon-name-part></tp:taxon-name></italic> (<tp:taxon-name><tp:taxon-name-part taxon-name-part-type="order">Amphipoda</tp:taxon-name-part></tp:taxon-name>) <bold>F</bold><italic><tp:taxon-name><tp:taxon-name-part taxon-name-part-type="genus" reg="Mayaweckelia">Mayaweckelia</tp:taxon-name-part> <tp:taxon-name-part taxon-name-part-type="species" reg="cenoticola">cenoticola</tp:taxon-name-part></tp:taxon-name></italic> (<tp:taxon-name><tp:taxon-name-part taxon-name-part-type="order">Amphipoda</tp:taxon-name-part></tp:taxon-name>) <bold>G</bold><italic><tp:taxon-name><tp:taxon-name-part taxon-name-part-type="genus" reg="Tuluweckelia">Tuluweckelia</tp:taxon-name-part> <tp:taxon-name-part taxon-name-part-type="species" reg="cernua">cernua</tp:taxon-name-part></tp:taxon-name></italic> (<tp:taxon-name><tp:taxon-name-part taxon-name-part-type="order">Amphipoda</tp:taxon-name-part></tp:taxon-name>). Scale bars: 1 mm (<bold>A, C, D, F, G)</bold>; 10 mm <bold>(B, E)</bold>.</p></caption><graphic xmlns:xlink="http://www.w3.org/1999/xlink" xlink:href="zookeys-911-021-g002.jpg" position="float" orientation="portrait" xlink:type="simple" id="oo_379525.jpg"><uri content-type="original_file" xlink:type="simple">https://binary.pensoft.net/fig/379525</uri></graphic></fig></tp:treatment-sec><ref-list><ref id="B54"><mixed-citation xmlns:xlink="http://www.w3.org/1999/xlink" xlink:type="simple"><person-group><name name-style="western"><surname>Kallmeyer</surname><given-names>DE</given-names></name><name name-style="western"><surname>Carpenter</surname><given-names>JH</given-names></name></person-group> (<year>1996</year>) <article-title><italic><tp:taxon-name><tp:taxon-name-part taxon-name-part-type="genus">Stygiomysis</tp:taxon-name-part> <tp:taxon-name-part taxon-name-part-type="species">cokei</tp:taxon-name-part></tp:taxon-name></italic>, new species, a troglobitic mysid from Quintana Roo, Mexico (<tp:taxon-name><tp:taxon-name-part taxon-name-part-type="order">Mysidacea</tp:taxon-name-part></tp:taxon-name>: <tp:taxon-name><tp:taxon-name-part taxon-name-part-type="family">Stygiomysidae</tp:taxon-name-part></tp:taxon-name>).</article-title><source>Journal of Crustacean Biology</source><volume>16</volume>: <fpage>418</fpage>–<lpage>427</lpage>. <ext-link xlink:type="simple" ext-link-type="doi" xlink:href="10.2307/1548897">https://doi.org/10.2307/1548897</ext-link></mixed-citation></ref><ref id="B68"><mixed-citation xmlns:xlink="http://www.w3.org/1999/xlink" xlink:type="simple"><person-group><name name-style="western"><surname>Pesce</surname><given-names>GL</given-names></name><name name-style="western"><surname>Iliffe</surname><given-names>TM</given-names></name></person-group> (<year>2002</year>) <article-title>New records of cave-dwelling mysids from the Bahamas and Mexico with description of <italic><tp:taxon-name><tp:taxon-name-part taxon-name-part-type="genus">Palaumysis</tp:taxon-name-part> <tp:taxon-name-part taxon-name-part-type="species">bahamensis</tp:taxon-name-part></tp:taxon-name></italic> n. sp. (<tp:taxon-name><tp:taxon-name-part taxon-name-part-type="subphylum">Crustacea</tp:taxon-name-part></tp:taxon-name>: <tp:taxon-name><tp:taxon-name-part taxon-name-part-type="order">Mysidacea</tp:taxon-name-part></tp:taxon-name>).</article-title><source>Journal of Natural History</source><volume>36</volume>(<issue>3</issue>): <fpage>265</fpage>–<lpage>278</lpage>. <ext-link xlink:type="simple" ext-link-type="doi" xlink:href="10.1080/00222930010005033">https://doi.org/10.1080/00222930010005033</ext-link></mixed-citation></ref><ref id="B2"><mixed-citation xmlns:xlink="http://www.w3.org/1999/xlink" xlink:type="simple"><person-group><name name-style="western"><surname>Álvarez</surname><given-names>F</given-names></name><name name-style="western"><surname>Iliffe</surname><given-names>TM</given-names></name></person-group> (<year>2008</year>) <article-title>Fauna anquihalina de Yucatan.</article-title> In: <person-group><name name-style="western"><surname>Alvarez</surname><given-names>F</given-names></name><name name-style="western"><surname>Rodríguez-Almaraz</surname><given-names/></name></person-group> (<role>Eds</role>) <issue-title>Crustáceos de Mexico: Estado Actual de su Conocimiento.</issue-title><source>Universidad Autónoma de Nuevo León-PROMEP</source>, <fpage>379</fpage>–<lpage>418</lpage>.</mixed-citation></ref><ref id="B3"><mixed-citation xmlns:xlink="http://www.w3.org/1999/xlink" xlink:type="simple"><person-group><name name-style="western"><surname>Álvarez</surname><given-names>F</given-names></name><name name-style="western"><surname>Iliffe</surname><given-names>TM</given-names></name><name name-style="western"><surname>Benítez</surname><given-names>S</given-names></name><name name-style="western"><surname>Brankovits</surname><given-names>D</given-names></name><name name-style="western"><surname>Villalobos</surname><given-names>JL</given-names></name></person-group> (<year>2015</year>) <article-title>New records of anchialine fauna from the Yucatan Peninsula, Mexico.</article-title><source>Check List</source><volume>11</volume>(<issue>1</issue>): <fpage>1505</fpage>. <ext-link xlink:type="simple" ext-link-type="doi" xlink:href="10.15560/11.1.1505">https://doi.org/10.15560/11.1.1505</ext-link></mixed-citation></ref><ref id="B9"><mixed-citation xmlns:xlink="http://www.w3.org/1999/xlink" xlink:type="simple"><person-group><name name-style="western"><surname>Benítez</surname><given-names>S</given-names></name><name name-style="western"><surname>Iliffe</surname><given-names>TM</given-names></name><name name-style="western"><surname>Quiroz-Martínez</surname><given-names>B</given-names></name><name name-style="western"><surname>Álvarez</surname><given-names>F</given-names></name></person-group> (<year>2019</year>) <article-title>How is the anchialine fauna distributed within a cave? A study of the Ox Bel Ha System, Yucatan Peninsula, Mexico.</article-title><source>Subterranean Biology</source><volume>31</volume>: <fpage>15</fpage>–<lpage>28</lpage>. <ext-link xlink:type="simple" ext-link-type="doi" xlink:href="10.3897/subtbiol.31.34347">https://doi.org/10.3897/subtbiol.31.34347</ext-link></mixed-citation></ref></ref-list></tp:taxon-treatment>
