# Supplementary material for: New distribution records of subterranean crustaceans from cenotes in Yucatan (Mexico)
Source: Zookeys. 2020 Feb 12;911:21–49. doi: 10.3897/zookeys.911.47694 (PMC7031413; doi:10.3897/zookeys.911.47694)
Supplement: XML Treatment for Antromysis cenotensis [file zookeys.911.47694-treatment4.xml]

<!DOCTYPE tp:taxon-treatment
  PUBLIC "-//TaxonX//DTD Taxonomic Treatment Publishing DTD v0 20100105//EN" "tax-treatment-NSO.dtd">
<tp:taxon-treatment xmlns:tp="http://www.plazi.org/taxpub"><tp:treatment-meta><kwd-group><label>Taxon classification</label><kwd><named-content xmlns:xlink="http://www.w3.org/1999/xlink" content-type="kingdom">Animalia</named-content></kwd><kwd><named-content xmlns:xlink="http://www.w3.org/1999/xlink" content-type="order">Mysida</named-content></kwd><kwd><named-content xmlns:xlink="http://www.w3.org/1999/xlink" content-type="family">Mysidae</named-content></kwd></kwd-group><mixed-citation publication-type="journal"><person-group><name><surname>Angyal</surname><given-names>Dorottya</given-names></name><name><surname>Chávez-Solís</surname><given-names>Efraín M.</given-names></name><name><surname>Liévano-Beltrán</surname><given-names>Luis A.</given-names></name><name><surname>Magaña</surname><given-names>Benjamín</given-names></name><name><surname>Simoes</surname><given-names>Nuno</given-names></name><name><surname>Mascaró</surname><given-names>Maite</given-names></name></person-group><article-title>New distribution records of subterranean crustaceans from cenotes in Yucatan (Mexico)</article-title><source>Zookeys</source><day>12</day><month>2</month><year>2020</year><volume>911</volume><fpage>21</fpage><lpage>49</lpage><pub-id pub-id-type="doi">10.3897/zookeys.911.47694</pub-id></mixed-citation></tp:treatment-meta><tp:nomenclature><tp:taxon-name><object-id xmlns:xlink="http://www.w3.org/1999/xlink" content-type="arpha" xlink:type="simple">500981D5-83C4-596F-8942-4873DE75F275</object-id>
              <tp:taxon-name-part taxon-name-part-type="genus" reg="Antromysis">Antromysis</tp:taxon-name-part>
              <tp:taxon-name-part taxon-name-part-type="species" reg="cenotensis">cenotensis</tp:taxon-name-part>
            </tp:taxon-name><tp:taxon-authority>Creaser, 1936</tp:taxon-authority><xref ref-type="fig" rid="F2">Figure 2D</xref></tp:nomenclature><tp:treatment-sec sec-type="material" id="SECID0EHJBG"><title>Material examined.</title><p>21 individuals; <bold>Cenote Tza Itza</bold>, depth 12.7-13.5 m, cavern, freshwater, 27 °C, Tecoh, Yucatan, Mexico; 10 May 2016; colls. D. Angyal &amp; E. Chávez Solís. 1 individual; <bold>Cenote Dzonbakal</bold>, depth 25.3 m, cavern, freshwater, 27 °C, San Antonio Mulix, Yucatan, Mexico; 14 May 2016; colls. R. Acosta, D. Angyal, J. Baduy &amp; S. Reyes. 1 individual; <bold>Cenote Nayah</bold>, depth 27.9 m, entrance of cave part, freshwater, 26 °C, Pixyah, Yucatan, Mexico; 17 May 2016; colls. D. Angyal &amp; B. Magaña. 3 individuals; <bold>Cenote Kampepen</bold>, depth 9.3-12.5 m, cavern, freshwater, 27 °C, Chinquila, Yucatan, Mexico; 17 May 2016; colls. D. Angyal &amp; B. Magaña. 4 individuals; <bold>Cenote Kanun</bold>, depth 0.5 m, cenote entrance, freshwater, 26 °C, Homun, Yucatan, Mexico; 4 June 2016; colls. R. Acosta, D. Angyal, J. Baduy, B. Magaña &amp; S. Reyes. 4 individuals; <bold>Cenote Xaan</bold>, depth 22.2-24.2 m, cavern and cave, freshwater, 27 °C, Homun, Yucatan, Mexico; 9 June 2016; colls. D. Angyal &amp; E. Chávez Solís. 15 individuals; <bold>Cenote Kakuel</bold>, depth 7.2-10.8 m, cavern, freshwater, 27 °C, Homun, Yucatan, Mexico; 10 June 2016; colls. D. Angyal &amp; E. Chávez Solís. 1 individual; <bold>Cenote Kankirixche</bold>, depth 9.0 m, cavern, freshwater, 27 °C, Mucuyche, Yucatan, Mexico; 11 June 2016; colls. D. Angyal &amp; E. Chávez Solís. 4 individuals; <bold>Cenote Kankirixche</bold>, depth 10.0-25.0 m, cavern, freshwater, 27 °C, Mucuyche, Yucatan, Mexico; 25 January 2018; colls. D. Angyal, S. Drs, B. Magaña &amp; L. Liévano. 18 individuals; <bold>Cenote Santito</bold>, depth 0.2-1.0 m, cavern, freshwater, 27 °C, Kopoma, Yucatan, Mexico; 10 November 2017; colls. D. Angyal, S. Drs &amp; L. Liévano. 17 individuals; <bold>Cenote Pol Box</bold>, depth 5.2-9.3 m, cavern, freshwater, 27 °C, Chochola, Yucatan, Mexico; 12 November 2017; colls. D. Angyal, S. Drs, L. Liévano &amp; E. Sosa. 1 individual; <bold>Cenote Kankal</bold>, depth 24.6 m, cavern, freshwater, 25 °C, Homun, Yucatan, Mexico; 18 November 2017; colls. D. Angyal, E. Chávez Solís, S. Drs &amp; L. Liévano. 21 individuals; <bold>Dzonotila</bold>, depth 3.0-27.0 m, cavern, freshwater, 27 °C, Mucuyche, Yucatan, Mexico; 20 November 2017; colls. D. Angyal, E. Chávez Solís, S. Drs &amp; B. Magaña. 5 individuals; <bold>Cenote Ixim Ha</bold>, depth 10.0 m, cavern, freshwater, 25 °C, Tixkakal, Yucatan, Mexico; 25 November 2017; colls. D. Angyal, E. Chávez Solís, S. Drs, L. Liévano &amp; E. Sosa. 1 individual; <bold>Cenote Noh’Chunck</bold>, depth 12.0 m, cavern, freshwater, 25 °C, Chunchumil, Yucatan, Mexico; 25 November 2017; colls. D. Angyal, E. Chávez Solís, S. Drs, Q. Hernández &amp; S. Reyes. 11 individuals; <bold>Cenote X’kokob</bold>, depth 1.0-4.0 m, cavern, freshwater, 25 °C, Ekmul, Yucatan, Mexico; 17 December 2017; colls. D. Angyal, S. Drs, L. Liévano &amp; S. Reyes. 14 individuals; <bold>Cenote Flor de Liz</bold>, depth 0.3-3.0 m, cavern, freshwater, 27 °C, Tixkokob, Yucatan, Mexico; 17 December 2017; colls. D. Angyal, S. Drs, L. Liévano &amp; S. Reyes. 19 individuals; <bold>Cenote Pixton</bold>, depth 3.0 m, cavern, freshwater, 27 °C, Huhi, Yucatan, Mexico; 18 December 2017; colls. D. Angyal &amp; L. Liévano. 11 individuals; <bold>Cenote Bebelchen</bold>, depth 27.0 m, cavern, freshwater, 25 °C, Sanahcat, Yucatan, Mexico; 18 December 2017; colls. D. Angyal, L. Liévano &amp; S. Reyes. 6 individuals; <bold>Cenote El Virgen</bold>, depth 25.0 m, cavern, freshwater, 26 °C, Sotuta, Yucatan, Mexico; 20 December 2017; colls. L. Liévano &amp; N. Simoes. 3 individuals; <bold>Cenote Chihuo Hol</bold>, depth 11.0 m, cavern, freshwater, 27 °C, Mucuyche, Yucatan, Mexico; 20 December 2017; colls. D. Angyal, S. Drs, B. Magaña, L. Liévano &amp; N. Simoes.</p></tp:treatment-sec><tp:treatment-sec sec-type="distribution" id="SECID0EXKBG"><title>Previous distribution.</title><p>Ceaser 1936, 1938; <xref ref-type="bibr" rid="B60">Nicholas 1962</xref>; <xref ref-type="bibr" rid="B22">Bowman 1977</xref>; Redell 1977, 1981; <xref ref-type="bibr" rid="B47">Holsinger 1990</xref>; <xref ref-type="bibr" rid="B51">Iliffe 1992</xref>, <xref ref-type="bibr" rid="B52">1993</xref>; <xref ref-type="bibr" rid="B34">Fiers et al. 1996</xref>; <xref ref-type="bibr" rid="B72">Rocha et al. 1998</xref>, <xref ref-type="bibr" rid="B73">2000</xref>; Suárez-Morales and Rivera 1998; <xref ref-type="bibr" rid="B69">Pohlman et al. 2000</xref>; <xref ref-type="bibr" rid="B68">Pesce and Iliffe 2002</xref>; <xref ref-type="bibr" rid="B77">Schmitter-Soto et al. 2002</xref>; <xref ref-type="bibr" rid="B2">Álvarez and Iliffe 2008</xref>; <xref ref-type="bibr" rid="B3">Álvarez et al. 2015</xref>; <xref ref-type="bibr" rid="B9">Benítez et al. 2019</xref>.</p><p>Type locality is Grutas de Balankanche (Yucatan). Widely distributed in the central and northern parts of the Yucatan Peninsula, known from several wells, cenotes and caves of Quintana Roo and Yucatan.</p></tp:treatment-sec><tp:treatment-sec sec-type="remarks" id="SECID0EWMBG"><title>Remarks.</title><p><italic><tp:taxon-name><tp:taxon-name-part taxon-name-part-type="genus" reg="Antromysis">Antromysis</tp:taxon-name-part> <tp:taxon-name-part taxon-name-part-type="species" reg="cenotensis">cenotensis</tp:taxon-name-part></tp:taxon-name></italic> was present in all the cenotes studied, except for Cenote Cervera. <xref ref-type="bibr" rid="B3">Álvarez et al. (2015)</xref> mentions that <italic><tp:taxon-name><tp:taxon-name-part taxon-name-part-type="genus" reg="Antromysis">A.</tp:taxon-name-part> <tp:taxon-name-part taxon-name-part-type="species" reg="cenotensis">cenotensis</tp:taxon-name-part></tp:taxon-name></italic> occurs mostly above or occasionally below the halocline up to a depth of 16 m. In the present study, the species was only observed in freshwater habitats, in some cases as deep as the scope of the survey. Our findings prove this species as a common representative of the stygofauna of Yucatan, as it was found in more than 95% of the visited sites. <italic><tp:taxon-name><tp:taxon-name-part taxon-name-part-type="genus" reg="Antromysis">Antromysis</tp:taxon-name-part> <tp:taxon-name-part taxon-name-part-type="species" reg="cenotensis">cenotensis</tp:taxon-name-part></tp:taxon-name></italic> is listed as “threatened” in the Mexican Red List of Threatened Species (NOM-059 <xref ref-type="bibr" rid="B78">SEMARNAT 2010</xref>).</p></tp:treatment-sec><tp:treatment-sec><!--Section generated to contain objects referenced in tp:taxon-treatment.--><fig id="F2" position="float" orientation="portrait"><object-id xmlns:xlink="http://www.w3.org/1999/xlink" content-type="doi" xlink:type="simple">10.3897/zookeys.911.47694.figure2</object-id><object-id xmlns:xlink="http://www.w3.org/1999/xlink" content-type="arpha" xlink:type="simple">FFB8FD52-81CD-53B7-8ACD-02EF11DFA529</object-id><label>Figure 2.</label><caption><p><bold>A</bold><italic><tp:taxon-name><tp:taxon-name-part taxon-name-part-type="genus" reg="Tulumella">Tulumella</tp:taxon-name-part> <tp:taxon-name-part taxon-name-part-type="species" reg="unidens">unidens</tp:taxon-name-part></tp:taxon-name></italic> (<tp:taxon-name><tp:taxon-name-part taxon-name-part-type="order">Thermosbaenacea</tp:taxon-name-part></tp:taxon-name>) <bold>B</bold><italic><tp:taxon-name><tp:taxon-name-part taxon-name-part-type="genus" reg="Stygiomysis">Stygiomysis</tp:taxon-name-part> <tp:taxon-name-part taxon-name-part-type="species" reg="cokei">cokei</tp:taxon-name-part></tp:taxon-name></italic> (<tp:taxon-name><tp:taxon-name-part taxon-name-part-type="order">Stygiomysida</tp:taxon-name-part></tp:taxon-name>) <bold>C</bold><tp:taxon-name><tp:taxon-name-part taxon-name-part-type="genus" reg="Stygiomysis">Stygiomysis</tp:taxon-name-part> <tp:taxon-name-part taxon-name-part-type="uncertainty-rank">cf.</tp:taxon-name-part> <tp:taxon-name-part taxon-name-part-type="species" reg="holthuisi">holthuisi</tp:taxon-name-part></tp:taxon-name> (<tp:taxon-name><tp:taxon-name-part taxon-name-part-type="order">Stygiomysida</tp:taxon-name-part></tp:taxon-name>) <bold>D</bold><italic><tp:taxon-name><tp:taxon-name-part taxon-name-part-type="genus" reg="Antromysis">Antromysis</tp:taxon-name-part> <tp:taxon-name-part taxon-name-part-type="species" reg="cenotensis">cenotensis</tp:taxon-name-part></tp:taxon-name></italic> (<tp:taxon-name><tp:taxon-name-part taxon-name-part-type="order">Mysida</tp:taxon-name-part></tp:taxon-name>) <bold>E</bold><italic><tp:taxon-name><tp:taxon-name-part taxon-name-part-type="genus" reg="Mayaweckelia">Mayaweckelia</tp:taxon-name-part> <tp:taxon-name-part taxon-name-part-type="species" reg="troglomorpha">troglomorpha</tp:taxon-name-part></tp:taxon-name></italic> (<tp:taxon-name><tp:taxon-name-part taxon-name-part-type="order">Amphipoda</tp:taxon-name-part></tp:taxon-name>) <bold>F</bold><italic><tp:taxon-name><tp:taxon-name-part taxon-name-part-type="genus" reg="Mayaweckelia">Mayaweckelia</tp:taxon-name-part> <tp:taxon-name-part taxon-name-part-type="species" reg="cenoticola">cenoticola</tp:taxon-name-part></tp:taxon-name></italic> (<tp:taxon-name><tp:taxon-name-part taxon-name-part-type="order">Amphipoda</tp:taxon-name-part></tp:taxon-name>) <bold>G</bold><italic><tp:taxon-name><tp:taxon-name-part taxon-name-part-type="genus" reg="Tuluweckelia">Tuluweckelia</tp:taxon-name-part> <tp:taxon-name-part taxon-name-part-type="species" reg="cernua">cernua</tp:taxon-name-part></tp:taxon-name></italic> (<tp:taxon-name><tp:taxon-name-part taxon-name-part-type="order">Amphipoda</tp:taxon-name-part></tp:taxon-name>). Scale bars: 1 mm (<bold>A, C, D, F, G)</bold>; 10 mm <bold>(B, E)</bold>.</p></caption><graphic xmlns:xlink="http://www.w3.org/1999/xlink" xlink:href="zookeys-911-021-g002.jpg" position="float" orientation="portrait" xlink:type="simple" id="oo_379525.jpg"><uri content-type="original_file" xlink:type="simple">https://binary.pensoft.net/fig/379525</uri></graphic></fig></tp:treatment-sec><ref-list><ref id="B60"><mixed-citation xmlns:xlink="http://www.w3.org/1999/xlink" xlink:type="simple"><person-group><name name-style="western"><surname>Nicholas</surname><given-names>G</given-names></name></person-group> (<year>1962</year>) <article-title>Checklist of troglobitic organisms of Middle America.</article-title><source>American Midland Naturalist</source><volume>68</volume>(<issue>1</issue>): <fpage>165</fpage>–<lpage>188</lpage>. <ext-link xlink:type="simple" ext-link-type="doi" xlink:href="10.2307/2422643">https://doi.org/10.2307/2422643</ext-link></mixed-citation></ref><ref id="B22"><mixed-citation xmlns:xlink="http://www.w3.org/1999/xlink" xlink:type="simple"><person-group><name name-style="western"><surname>Bowman</surname><given-names>TE</given-names></name></person-group> (<year>1977</year>) <article-title>A review of the genus <italic><tp:taxon-name><tp:taxon-name-part taxon-name-part-type="genus">Antromysis</tp:taxon-name-part></tp:taxon-name></italic> (<tp:taxon-name><tp:taxon-name-part taxon-name-part-type="subphylum">Crustacea</tp:taxon-name-part></tp:taxon-name>: <tp:taxon-name><tp:taxon-name-part taxon-name-part-type="order">Mysidacea</tp:taxon-name-part></tp:taxon-name>), including new species from Jamaica and Oaxaca, Mexico, and a redescription and new records for <italic><tp:taxon-name><tp:taxon-name-part taxon-name-part-type="genus">A.</tp:taxon-name-part> <tp:taxon-name-part taxon-name-part-type="species">cenotensis</tp:taxon-name-part></tp:taxon-name></italic>.</article-title> In: <person-group><name name-style="western"><surname>Reddell</surname><given-names>J</given-names></name></person-group> (<role>Ed.</role>) <issue-title>Studies on the caves and cave fauna of the Yucatan Peninsula.</issue-title><source>Association for Mexican Cave Studies Bulletin</source><volume>6</volume>: <fpage>27</fpage>–<lpage>38</lpage>.</mixed-citation></ref><ref id="B47"><mixed-citation xmlns:xlink="http://www.w3.org/1999/xlink" xlink:type="simple"><person-group><name name-style="western"><surname>Holsinger</surname><given-names>JR</given-names></name></person-group> (<year>1990</year>) <article-title><italic><tp:taxon-name><tp:taxon-name-part taxon-name-part-type="genus">Tuluweckelia</tp:taxon-name-part> <tp:taxon-name-part taxon-name-part-type="species">cernua</tp:taxon-name-part></tp:taxon-name></italic>, a new genus and species of stygobiont amphipod crustacean (<tp:taxon-name><tp:taxon-name-part taxon-name-part-type="family">Hadziidae</tp:taxon-name-part></tp:taxon-name>) from anchialine caves on the Yucatan Peninsula in Mexico.</article-title><source>Beaufortia</source><volume>41</volume>: <fpage>97</fpage>–<lpage>107</lpage>.</mixed-citation></ref><ref id="B51"><mixed-citation xmlns:xlink="http://www.w3.org/1999/xlink" xlink:type="simple"><person-group><name name-style="western"><surname>Iliffe</surname><given-names>TM</given-names></name></person-group> (<year>1992</year>) <article-title>An annotated list of the troglobitic, anchialine and freshwater cave fauna of Quintana Roo.</article-title> In: <person-group><name name-style="western"><surname>Navarro</surname><given-names>D</given-names></name><name name-style="western"><surname>Suárez-Morales</surname><given-names>E</given-names></name></person-group> (<role>Eds</role>) <issue-title>Diversidad Biológica en la Reserva de la Biosfera de Sian Ka’an, Quintana Roo, Mexico, Vol.</issue-title><source>II. CIQRO, Chetumal, Mexico</source>, <fpage>197</fpage>–<lpage>215</lpage>. <ext-link xlink:type="simple" ext-link-type="uri" xlink:href="https://www.academia.edu/5416051/An_annotated_list_of_the_troglobitic_anchialine_and_freshwater_fauna_of_Quintana_Roo">https://www.academia.edu/5416051/An_annotated_list_of_the_troglobitic_anchialine_and_freshwater_fauna_of_Quintana_Roo</ext-link></mixed-citation></ref><ref id="B52"><mixed-citation xmlns:xlink="http://www.w3.org/1999/xlink" xlink:type="simple"><person-group><name name-style="western"><surname>Iliffe</surname><given-names>TM</given-names></name></person-group> (<year>1993</year>) <source>Fauna troglobia acuatica de la Peninsula de Yucatan. pp. 673–686 in: Biodiversidad marina y costera de Mexico. S.I. Salazar-Vallejo &amp; N.E. González (eds.</source><publisher-name>) Comision National para el Conocimiento y Uso de la Biodiversidad y CIQRO</publisher-name>, <publisher-loc>México</publisher-loc>, <size units="page">865 pp</size>.</mixed-citation></ref><ref id="B34"><mixed-citation xmlns:xlink="http://www.w3.org/1999/xlink" xlink:type="simple"><person-group><name name-style="western"><surname>Fiers</surname><given-names>F</given-names></name><name name-style="western"><surname>Reid</surname><given-names>JW</given-names></name><name name-style="western"><surname>Iliffe</surname><given-names>TM</given-names></name><name name-style="western"><surname>Suárez-Morales</surname><given-names>E</given-names></name></person-group> (<year>1996</year>) <article-title>New hypogean cyclopoid copepods (<tp:taxon-name><tp:taxon-name-part taxon-name-part-type="subphylum">Crustacea</tp:taxon-name-part></tp:taxon-name>) from the Yucatan Peninsula, Mexico.</article-title><source>Contributions to Zoology</source><volume>66</volume>(<issue>2</issue>): <fpage>65</fpage>–<lpage>102</lpage>. <ext-link xlink:type="simple" ext-link-type="doi" xlink:href="10.1163/26660644-06602001">https://doi.org/10.1163/26660644-06602001</ext-link></mixed-citation></ref><ref id="B72"><mixed-citation xmlns:xlink="http://www.w3.org/1999/xlink" xlink:type="simple"><person-group><name name-style="western"><surname>Rocha</surname><given-names>CEF</given-names></name><name name-style="western"><surname>Iliffe</surname><given-names>TM</given-names></name><name name-style="western"><surname>Reid</surname><given-names>JW</given-names></name><name name-style="western"><surname>Suárez-Morales</surname><given-names>E</given-names></name></person-group> (<year>1998</year>) <article-title>A new species of <italic><tp:taxon-name><tp:taxon-name-part taxon-name-part-type="genus">Halicyclops</tp:taxon-name-part></tp:taxon-name></italic> (<tp:taxon-name><tp:taxon-name-part taxon-name-part-type="subclass">Copepoda</tp:taxon-name-part></tp:taxon-name>, <tp:taxon-name><tp:taxon-name-part taxon-name-part-type="order">Cyclopoida</tp:taxon-name-part></tp:taxon-name>, <tp:taxon-name><tp:taxon-name-part taxon-name-part-type="family">Cyclopidae</tp:taxon-name-part></tp:taxon-name>) from cenotes of the Yucatan Peninsula, Mexico, with an identification key for the species of the genus from the Caribbean region and adjacent areas.</article-title><source>Sarsia</source><volume>83</volume>: <fpage>387</fpage>–<lpage>399</lpage>. <ext-link xlink:type="simple" ext-link-type="doi" xlink:href="10.1080/00364827.1998.10413698">https://doi.org/10.1080/00364827.1998.10413698</ext-link></mixed-citation></ref><ref id="B73"><mixed-citation xmlns:xlink="http://www.w3.org/1999/xlink" xlink:type="simple"><person-group><name name-style="western"><surname>Rocha</surname><given-names>CEF</given-names></name><name name-style="western"><surname>Iliffe</surname><given-names>TM</given-names></name><name name-style="western"><surname>Reid</surname><given-names>JW</given-names></name><name name-style="western"><surname>Suárez-Morales</surname><given-names>E</given-names></name></person-group> (<year>2000</year>) <article-title><italic><tp:taxon-name><tp:taxon-name-part taxon-name-part-type="genus">Prehendocyclops</tp:taxon-name-part></tp:taxon-name></italic>, a new genus of the subfamily <tp:taxon-name><tp:taxon-name-part taxon-name-part-type="subfamily">Halicyclopinae</tp:taxon-name-part></tp:taxon-name> (<tp:taxon-name><tp:taxon-name-part taxon-name-part-type="subclass">Copepoda</tp:taxon-name-part></tp:taxon-name>, <tp:taxon-name><tp:taxon-name-part taxon-name-part-type="order">Cyclopoida</tp:taxon-name-part></tp:taxon-name>, <tp:taxon-name><tp:taxon-name-part taxon-name-part-type="family">Cyclopidae</tp:taxon-name-part></tp:taxon-name>) from cenotes of the Yucatan Peninsula, Mexico.</article-title><source>Sarsia</source><volume>85</volume>: <fpage>119</fpage>–<lpage>140</lpage>. <ext-link xlink:type="simple" ext-link-type="doi" xlink:href="10.1080/00364827.2000.10414562">https://doi.org/10.1080/00364827.2000.10414562</ext-link></mixed-citation></ref><ref id="B69"><mixed-citation xmlns:xlink="http://www.w3.org/1999/xlink" xlink:type="simple"><person-group><name name-style="western"><surname>Pohlman</surname><given-names>JW</given-names></name><name name-style="western"><surname>Cifuentes</surname><given-names>LA</given-names></name><name name-style="western"><surname>Iliffe</surname><given-names>TM</given-names></name></person-group> (<year>2000</year>) <article-title>Food web dynamics and biogeochemistry of anchialine caves: a stable isotope approach.</article-title> In: <person-group><name name-style="western"><surname>Wilkens</surname><given-names>H</given-names></name><name name-style="western"><surname>Culver</surname><given-names>DC</given-names></name><name name-style="western"><surname>Humphreys</surname><given-names>WF</given-names></name></person-group> (<role>Eds</role>) <issue-title>Ecosystems of the World.</issue-title><source>30. Subterranean Ecosystems.: Elsevier Science, Amsterdam</source>, <fpage>345</fpage>–<lpage>357</lpage>.</mixed-citation></ref><ref id="B68"><mixed-citation xmlns:xlink="http://www.w3.org/1999/xlink" xlink:type="simple"><person-group><name name-style="western"><surname>Pesce</surname><given-names>GL</given-names></name><name name-style="western"><surname>Iliffe</surname><given-names>TM</given-names></name></person-group> (<year>2002</year>) <article-title>New records of cave-dwelling mysids from the Bahamas and Mexico with description of <italic><tp:taxon-name><tp:taxon-name-part taxon-name-part-type="genus">Palaumysis</tp:taxon-name-part> <tp:taxon-name-part taxon-name-part-type="species">bahamensis</tp:taxon-name-part></tp:taxon-name></italic> n. sp. (<tp:taxon-name><tp:taxon-name-part taxon-name-part-type="subphylum">Crustacea</tp:taxon-name-part></tp:taxon-name>: <tp:taxon-name><tp:taxon-name-part taxon-name-part-type="order">Mysidacea</tp:taxon-name-part></tp:taxon-name>).</article-title><source>Journal of Natural History</source><volume>36</volume>(<issue>3</issue>): <fpage>265</fpage>–<lpage>278</lpage>. <ext-link xlink:type="simple" ext-link-type="doi" xlink:href="10.1080/00222930010005033">https://doi.org/10.1080/00222930010005033</ext-link></mixed-citation></ref><ref id="B77"><mixed-citation xmlns:xlink="http://www.w3.org/1999/xlink" xlink:type="simple"><person-group><name name-style="western"><surname>Schmitter-Soto</surname><given-names>JJ</given-names></name><name name-style="western"><surname>Comin</surname><given-names>FA</given-names></name><name name-style="western"><surname>Escobar-Briones</surname><given-names>E</given-names></name><name name-style="western"><surname>Herrera-Silveira</surname><given-names>J</given-names></name><name name-style="western"><surname>Alcocer</surname><given-names>J</given-names></name><name name-style="western"><surname>Suárez-Morales</surname><given-names>E</given-names></name><name name-style="western"><surname>Elías-Gutiérrez</surname><given-names>M</given-names></name><name name-style="western"><surname>Díaz-Arce</surname><given-names>V</given-names></name><name name-style="western"><surname>Marín</surname><given-names>LE</given-names></name></person-group> (<year>2002</year>) <article-title>Hydrogeochemical and biological characteristics of cenotes in the Yucatan Peninsula (SE Mexico).</article-title><source>Hydrobiologia</source><volume>467</volume>: <fpage>215</fpage>–<lpage>228</lpage>. <ext-link xlink:type="simple" ext-link-type="doi" xlink:href="10.1007/978-94-010-0415-2_19">https://doi.org/10.1007/978-94-010-0415-2_19</ext-link></mixed-citation></ref><ref id="B2"><mixed-citation xmlns:xlink="http://www.w3.org/1999/xlink" xlink:type="simple"><person-group><name name-style="western"><surname>Álvarez</surname><given-names>F</given-names></name><name name-style="western"><surname>Iliffe</surname><given-names>TM</given-names></name></person-group> (<year>2008</year>) <article-title>Fauna anquihalina de Yucatan.</article-title> In: <person-group><name name-style="western"><surname>Alvarez</surname><given-names>F</given-names></name><name name-style="western"><surname>Rodríguez-Almaraz</surname><given-names/></name></person-group> (<role>Eds</role>) <issue-title>Crustáceos de Mexico: Estado Actual de su Conocimiento.</issue-title><source>Universidad Autónoma de Nuevo León-PROMEP</source>, <fpage>379</fpage>–<lpage>418</lpage>.</mixed-citation></ref><ref id="B3"><mixed-citation xmlns:xlink="http://www.w3.org/1999/xlink" xlink:type="simple"><person-group><name name-style="western"><surname>Álvarez</surname><given-names>F</given-names></name><name name-style="western"><surname>Iliffe</surname><given-names>TM</given-names></name><name name-style="western"><surname>Benítez</surname><given-names>S</given-names></name><name name-style="western"><surname>Brankovits</surname><given-names>D</given-names></name><name name-style="western"><surname>Villalobos</surname><given-names>JL</given-names></name></person-group> (<year>2015</year>) <article-title>New records of anchialine fauna from the Yucatan Peninsula, Mexico.</article-title><source>Check List</source><volume>11</volume>(<issue>1</issue>): <fpage>1505</fpage>. <ext-link xlink:type="simple" ext-link-type="doi" xlink:href="10.15560/11.1.1505">https://doi.org/10.15560/11.1.1505</ext-link></mixed-citation></ref><ref id="B9"><mixed-citation xmlns:xlink="http://www.w3.org/1999/xlink" xlink:type="simple"><person-group><name name-style="western"><surname>Benítez</surname><given-names>S</given-names></name><name name-style="western"><surname>Iliffe</surname><given-names>TM</given-names></name><name name-style="western"><surname>Quiroz-Martínez</surname><given-names>B</given-names></name><name name-style="western"><surname>Álvarez</surname><given-names>F</given-names></name></person-group> (<year>2019</year>) <article-title>How is the anchialine fauna distributed within a cave? A study of the Ox Bel Ha System, Yucatan Peninsula, Mexico.</article-title><source>Subterranean Biology</source><volume>31</volume>: <fpage>15</fpage>–<lpage>28</lpage>. <ext-link xlink:type="simple" ext-link-type="doi" xlink:href="10.3897/subtbiol.31.34347">https://doi.org/10.3897/subtbiol.31.34347</ext-link></mixed-citation></ref><ref id="B78"><mixed-citation xmlns:xlink="http://www.w3.org/1999/xlink" xlink:type="simple"><institution xlink:type="simple">SEMARNAT</institution> (<year>2010</year>) Norma Oficial Mexicana Nom-059-Semarnat-2010, Protección ambiental- Especies nativas de Mexico de flora y fauna silvestres- Categorías de riesgo y especificaciones para su inclusión, exclusión o cambio- Lista de especies en riesgo. Diario Oficial, 30 de diciembre de 2010. <ext-link xlink:type="simple" ext-link-type="uri" xlink:href="https://www.dof.gob.mx/normasOficiales/4254/semarnat/semarnat.htm">https://www.dof.gob.mx/normasOficiales/4254/semarnat/semarnat.htm</ext-link></mixed-citation></ref></ref-list></tp:taxon-treatment>
