# Supplementary material for: New distribution records of subterranean crustaceans from cenotes in Yucatan (Mexico)
Source: Zookeys. 2020 Feb 12;911:21–49. doi: 10.3897/zookeys.911.47694 (PMC7031413; doi:10.3897/zookeys.911.47694)
Supplement: XML Treatment for Mayaweckelia troglomorpha [file zookeys.911.47694-treatment5.xml]

<!DOCTYPE tp:taxon-treatment
  PUBLIC "-//TaxonX//DTD Taxonomic Treatment Publishing DTD v0 20100105//EN" "tax-treatment-NSO.dtd">
<tp:taxon-treatment xmlns:tp="http://www.plazi.org/taxpub"><tp:treatment-meta><kwd-group><label>Taxon classification</label><kwd><named-content xmlns:xlink="http://www.w3.org/1999/xlink" content-type="kingdom">Animalia</named-content></kwd><kwd><named-content xmlns:xlink="http://www.w3.org/1999/xlink" content-type="order">Amphipoda</named-content></kwd><kwd><named-content xmlns:xlink="http://www.w3.org/1999/xlink" content-type="family">Hadziidae</named-content></kwd></kwd-group><mixed-citation publication-type="journal"><person-group><name><surname>Angyal</surname><given-names>Dorottya</given-names></name><name><surname>Chávez-Solís</surname><given-names>Efraín M.</given-names></name><name><surname>Liévano-Beltrán</surname><given-names>Luis A.</given-names></name><name><surname>Magaña</surname><given-names>Benjamín</given-names></name><name><surname>Simoes</surname><given-names>Nuno</given-names></name><name><surname>Mascaró</surname><given-names>Maite</given-names></name></person-group><article-title>New distribution records of subterranean crustaceans from cenotes in Yucatan (Mexico)</article-title><source>Zookeys</source><day>12</day><month>2</month><year>2020</year><volume>911</volume><fpage>21</fpage><lpage>49</lpage><pub-id pub-id-type="doi">10.3897/zookeys.911.47694</pub-id></mixed-citation></tp:treatment-meta><tp:nomenclature><tp:taxon-name><object-id xmlns:xlink="http://www.w3.org/1999/xlink" content-type="arpha" xlink:type="simple">865140AA-36C8-566F-90F7-6148C7B6B288</object-id>
              <tp:taxon-name-part taxon-name-part-type="genus" reg="Mayaweckelia">Mayaweckelia</tp:taxon-name-part>
              <tp:taxon-name-part taxon-name-part-type="species" reg="troglomorpha">troglomorpha</tp:taxon-name-part>
            </tp:taxon-name><tp:taxon-authority>Angyal, 2018</tp:taxon-authority><xref ref-type="fig" rid="F2">Figure 2E</xref></tp:nomenclature><tp:treatment-sec sec-type="material" id="SECID0E6PBG"><title>Material examined.</title><p>2 individuals; <bold>Dzonbakal</bold>, depth 26.3 and 26.5 m, cave, freshwater, 27 °C, San Antonio Mulix, Yucatan, Mexico; 14 May 2016; colls. R. Acosta, D. Angyal, J. Baduy &amp; S. Reyes. 1 individual; <bold>Cenote Kanun</bold>, depth 24.3 m, cave, freshwater, 26 °C, Homun, Yucatan, Mexico; 4 June 2016; colls. R. Acosta, D. Angyal, J. Baduy, B. Magaña &amp; S. Reyes. 1 individual; <bold>Cenote Xaan</bold>, depth 25.4 m, cave, freshwater, 27 °C, Homun, Yucatan, Mexico; 9 June 2016; colls. D. Angyal &amp; E. Chávez Solís. 2 individuals; <bold>Cenote Kankirixche</bold>, depth 20.4 and 33.3 m, cavern and cave, freshwater, 27 °C, Homun, Yucatan, Mexico; 11 June 2016; colls. D. Angyal &amp; E. Chávez Solís. 5 individuals; <bold>Dzonotila</bold>, depth 11.0-17.7 m, cavern, freshwater, 27 °C, Mucuyche, Yucatan, Mexico; 20 November 2017; colls. D. Angyal, E. Chávez Solís, S. Drs &amp; B. Magaña. 2 individuals; <bold>Cenote X’kokob</bold>, depth 4.0-10.0 m, cavern, freshwater, 26 °C, Ekmul, Yucatan, Mexico; 17 December 2017; colls. D. Angyal, E. Chávez Solís, S. Drs &amp; B. Magaña. 2 individuals; <bold>Cenote Chihuo Hol</bold>, depth 8.0-27.2 m, cavern, freshwater, 27 °C, Mucuyche, Yucatan, Mexico; 26 January 2018; colls. D. Angyal, S. Drs, L. Liévano, B. Magaña &amp; N. Simoes. 1 individual; <bold>Cenote Yax-Kis</bold>, depth 8.0 m, cave, freshwater, 27 °C, Mucuyche, Yucatan, Mexico; 27 January 2018; colls. D. Angyal, S. Drs &amp; L. Liévano.</p></tp:treatment-sec><tp:treatment-sec sec-type="distribution" id="SECID0EVQBG"><title>Previous distribution.</title><p><xref ref-type="bibr" rid="B6">Angyal et al. 2018</xref>. Type locality is Dzonbakal (Yucatan. Allotype female is from Cenote Kankirixche, paratypes are from Dzonbakal and cenotes Kanun, Xaan and Kankirixche (all in Yucatan).</p></tp:treatment-sec><tp:treatment-sec sec-type="remarks" id="SECID0E6QBG"><title>Remarks.</title><p>At present, collected material is available from eight localities and a small <italic><tp:taxon-name><tp:taxon-name-part taxon-name-part-type="genus" reg="Mayaweckelia">M.</tp:taxon-name-part> <tp:taxon-name-part taxon-name-part-type="species" reg="troglomorpha">troglomorpha</tp:taxon-name-part></tp:taxon-name></italic> population was also observed in Cenote San Elias. All the individuals were found in freshwater habitats, both in cave and cavern sections, where water temperature was between 26 and 27 °C. In cenote Kankirixche, some individuals were observed below 45 meters in depth. As a species recently described by our research group, one of the outcomes of present expeditions. As <italic><tp:taxon-name><tp:taxon-name-part taxon-name-part-type="genus" reg="Mayaweckelia">M.</tp:taxon-name-part> <tp:taxon-name-part taxon-name-part-type="species" reg="troglomorpha">troglomorpha</tp:taxon-name-part></tp:taxon-name></italic> was found in approximately 30% of the visited sites, it does not appear to be a rare freshwater stygobiotic element in the Yucatan cenotes.</p></tp:treatment-sec><tp:treatment-sec><!--Section generated to contain objects referenced in tp:taxon-treatment.--><fig id="F2" position="float" orientation="portrait"><object-id xmlns:xlink="http://www.w3.org/1999/xlink" content-type="doi" xlink:type="simple">10.3897/zookeys.911.47694.figure2</object-id><object-id xmlns:xlink="http://www.w3.org/1999/xlink" content-type="arpha" xlink:type="simple">FFB8FD52-81CD-53B7-8ACD-02EF11DFA529</object-id><label>Figure 2.</label><caption><p><bold>A</bold><italic><tp:taxon-name><tp:taxon-name-part taxon-name-part-type="genus" reg="Tulumella">Tulumella</tp:taxon-name-part> <tp:taxon-name-part taxon-name-part-type="species" reg="unidens">unidens</tp:taxon-name-part></tp:taxon-name></italic> (<tp:taxon-name><tp:taxon-name-part taxon-name-part-type="order">Thermosbaenacea</tp:taxon-name-part></tp:taxon-name>) <bold>B</bold><italic><tp:taxon-name><tp:taxon-name-part taxon-name-part-type="genus" reg="Stygiomysis">Stygiomysis</tp:taxon-name-part> <tp:taxon-name-part taxon-name-part-type="species" reg="cokei">cokei</tp:taxon-name-part></tp:taxon-name></italic> (<tp:taxon-name><tp:taxon-name-part taxon-name-part-type="order">Stygiomysida</tp:taxon-name-part></tp:taxon-name>) <bold>C</bold><tp:taxon-name><tp:taxon-name-part taxon-name-part-type="genus" reg="Stygiomysis">Stygiomysis</tp:taxon-name-part> <tp:taxon-name-part taxon-name-part-type="uncertainty-rank">cf.</tp:taxon-name-part> <tp:taxon-name-part taxon-name-part-type="species" reg="holthuisi">holthuisi</tp:taxon-name-part></tp:taxon-name> (<tp:taxon-name><tp:taxon-name-part taxon-name-part-type="order">Stygiomysida</tp:taxon-name-part></tp:taxon-name>) <bold>D</bold><italic><tp:taxon-name><tp:taxon-name-part taxon-name-part-type="genus" reg="Antromysis">Antromysis</tp:taxon-name-part> <tp:taxon-name-part taxon-name-part-type="species" reg="cenotensis">cenotensis</tp:taxon-name-part></tp:taxon-name></italic> (<tp:taxon-name><tp:taxon-name-part taxon-name-part-type="order">Mysida</tp:taxon-name-part></tp:taxon-name>) <bold>E</bold><italic><tp:taxon-name><tp:taxon-name-part taxon-name-part-type="genus" reg="Mayaweckelia">Mayaweckelia</tp:taxon-name-part> <tp:taxon-name-part taxon-name-part-type="species" reg="troglomorpha">troglomorpha</tp:taxon-name-part></tp:taxon-name></italic> (<tp:taxon-name><tp:taxon-name-part taxon-name-part-type="order">Amphipoda</tp:taxon-name-part></tp:taxon-name>) <bold>F</bold><italic><tp:taxon-name><tp:taxon-name-part taxon-name-part-type="genus" reg="Mayaweckelia">Mayaweckelia</tp:taxon-name-part> <tp:taxon-name-part taxon-name-part-type="species" reg="cenoticola">cenoticola</tp:taxon-name-part></tp:taxon-name></italic> (<tp:taxon-name><tp:taxon-name-part taxon-name-part-type="order">Amphipoda</tp:taxon-name-part></tp:taxon-name>) <bold>G</bold><italic><tp:taxon-name><tp:taxon-name-part taxon-name-part-type="genus" reg="Tuluweckelia">Tuluweckelia</tp:taxon-name-part> <tp:taxon-name-part taxon-name-part-type="species" reg="cernua">cernua</tp:taxon-name-part></tp:taxon-name></italic> (<tp:taxon-name><tp:taxon-name-part taxon-name-part-type="order">Amphipoda</tp:taxon-name-part></tp:taxon-name>). Scale bars: 1 mm (<bold>A, C, D, F, G)</bold>; 10 mm <bold>(B, E)</bold>.</p></caption><graphic xmlns:xlink="http://www.w3.org/1999/xlink" xlink:href="zookeys-911-021-g002.jpg" position="float" orientation="portrait" xlink:type="simple" id="oo_379525.jpg"><uri content-type="original_file" xlink:type="simple">https://binary.pensoft.net/fig/379525</uri></graphic></fig></tp:treatment-sec><ref-list><ref id="B6"><mixed-citation xmlns:xlink="http://www.w3.org/1999/xlink" xlink:type="simple"><person-group><name name-style="western"><surname>Angyal</surname><given-names>D</given-names></name><name name-style="western"><surname>Chávez Solís</surname><given-names>EM</given-names></name><name name-style="western"><surname>Magaña</surname><given-names>B</given-names></name><name name-style="western"><surname>Balázs</surname><given-names>G</given-names></name><name name-style="western"><surname>Simoes</surname><given-names>N</given-names></name></person-group> (<year>2018</year>) <article-title><italic><tp:taxon-name><tp:taxon-name-part taxon-name-part-type="genus">Mayaweckelia</tp:taxon-name-part> <tp:taxon-name-part taxon-name-part-type="species">troglomorpha</tp:taxon-name-part></tp:taxon-name></italic>, a new subterranean amphipod species from Yucatan State, Mexico (<tp:taxon-name><tp:taxon-name-part taxon-name-part-type="order">Amphipoda</tp:taxon-name-part></tp:taxon-name>, <tp:taxon-name><tp:taxon-name-part taxon-name-part-type="family">Hadziidae</tp:taxon-name-part></tp:taxon-name>).</article-title><source>ZooKeys</source><volume>735</volume>: <fpage>1</fpage>–<lpage>25</lpage>. <ext-link xlink:type="simple" ext-link-type="doi" xlink:href="10.3897/zookeys.735.21164">https://doi.org/10.3897/zookeys.735.21164</ext-link></mixed-citation></ref></ref-list></tp:taxon-treatment>
