# Supplementary material for: New distribution records of subterranean crustaceans from cenotes in Yucatan (Mexico)
Source: Zookeys. 2020 Feb 12;911:21–49. doi: 10.3897/zookeys.911.47694 (PMC7031413; doi:10.3897/zookeys.911.47694)
Supplement: XML Treatment for Mayaweckelia cenoticola [file zookeys.911.47694-treatment6.xml]

<!DOCTYPE tp:taxon-treatment
  PUBLIC "-//TaxonX//DTD Taxonomic Treatment Publishing DTD v0 20100105//EN" "tax-treatment-NSO.dtd">
<tp:taxon-treatment xmlns:tp="http://www.plazi.org/taxpub"><tp:treatment-meta><kwd-group><label>Taxon classification</label><kwd><named-content xmlns:xlink="http://www.w3.org/1999/xlink" content-type="kingdom">Animalia</named-content></kwd><kwd><named-content xmlns:xlink="http://www.w3.org/1999/xlink" content-type="order">Amphipoda</named-content></kwd><kwd><named-content xmlns:xlink="http://www.w3.org/1999/xlink" content-type="family">Hadziidae</named-content></kwd></kwd-group><mixed-citation publication-type="journal"><person-group><name><surname>Angyal</surname><given-names>Dorottya</given-names></name><name><surname>Chávez-Solís</surname><given-names>Efraín M.</given-names></name><name><surname>Liévano-Beltrán</surname><given-names>Luis A.</given-names></name><name><surname>Magaña</surname><given-names>Benjamín</given-names></name><name><surname>Simoes</surname><given-names>Nuno</given-names></name><name><surname>Mascaró</surname><given-names>Maite</given-names></name></person-group><article-title>New distribution records of subterranean crustaceans from cenotes in Yucatan (Mexico)</article-title><source>Zookeys</source><day>12</day><month>2</month><year>2020</year><volume>911</volume><fpage>21</fpage><lpage>49</lpage><pub-id pub-id-type="doi">10.3897/zookeys.911.47694</pub-id></mixed-citation></tp:treatment-meta><tp:nomenclature><tp:taxon-name><object-id xmlns:xlink="http://www.w3.org/1999/xlink" content-type="arpha" xlink:type="simple">4B48420A-484E-511C-BF87-5098C266B5DB</object-id>
              <tp:taxon-name-part taxon-name-part-type="genus" reg="Mayaweckelia">Mayaweckelia</tp:taxon-name-part>
              <tp:taxon-name-part taxon-name-part-type="species" reg="cenoticola">cenoticola</tp:taxon-name-part>
            </tp:taxon-name><tp:taxon-authority>Holsinger, 1977</tp:taxon-authority><xref ref-type="fig" rid="F2">Figure 2F</xref></tp:nomenclature><tp:treatment-sec sec-type="material" id="SECID0EDTBG"><title>Material examined.</title><p>1 individual; <bold>Cenote Ayun-Nah</bold>, depth 14.0 m, cave, freshwater, 27 °C, Cacalchen, Yucatan, Mexico; 22 May 2016; colls. D. Angyal, B. Magaña &amp; E. Sosa Rodríguez. 1 individual; <bold>Dzonotila</bold>, depth 18.0 m, cavern, freshwater, 27 °C, Mucuyche, Yucatan, Mexico; 20 November 2017; colls. D. Angyal. E. Chávez Solís, S. Drs &amp; B. Magaña. 1 individual; <bold>Cenote Ixim Ha</bold>, depth 4.7 m, cavern, freshwater, 25 °C, Tixkakal, Yucatan, Mexico; 25 November 2017; colls. D. Angyal, E. Chávez Solís, S. Drs, L. Liévano &amp; E. Sosa. 3 individuals; <bold>Cenote Bebelchen</bold>, depth 0.5-7.3 m, cavern, freshwater, in water column and in roots at cavern entrance, 25 °C, Sanahcat, Yucatan, Mexico; 18 December 2017; colls. D. Angyal, S. Drs, L. Liévano &amp; S. Reyes.</p></tp:treatment-sec><tp:treatment-sec sec-type="distribution" id="SECID0ERTBG"><title>Previous distribution.</title><p><xref ref-type="bibr" rid="B46">Holsinger 1977</xref>, <xref ref-type="bibr" rid="B47">1990</xref>; <xref ref-type="bibr" rid="B71">Reddell 1981</xref>; <xref ref-type="bibr" rid="B2">Álvarez and Iliffe 2008</xref>, <xref ref-type="bibr" rid="B3">Álvarez et al. 2015</xref>, <xref ref-type="bibr" rid="B6">Angyal et al. 2018</xref>, <xref ref-type="bibr" rid="B9">Benítez et al. 2019</xref>.</p><p>Type locality is Cenote Xtacabiha (Yucatan). From Yucatan the species was also known from Cueva de Orizaba, Cenote Nohchen, Grutas de Tzab-Nah and Grutas de Santa Maria. From Quintana Roo there were records from Cenote Actun Ha (Carwash), Cenote de las Ruinas, Cenote de San Martin, Cenote de Santo Domingo, Cueva de Tancah, Odyssey, Bang and Tabano. From the state of Campeche, the species was known from the Volcán de los Murciélagos cave.</p></tp:treatment-sec><tp:treatment-sec sec-type="remarks" id="SECID0EUUBG"><title>Remarks.</title><p><italic><tp:taxon-name><tp:taxon-name-part taxon-name-part-type="genus" reg="Mayaweckelia">Mayaweckelia</tp:taxon-name-part> <tp:taxon-name-part taxon-name-part-type="species" reg="cenoticola">cenoticola</tp:taxon-name-part></tp:taxon-name></italic> proved to be rarer than <italic><tp:taxon-name><tp:taxon-name-part taxon-name-part-type="genus" reg="Mayaweckelia">M.</tp:taxon-name-part> <tp:taxon-name-part taxon-name-part-type="species" reg="troglomorpha">troglomorpha</tp:taxon-name-part></tp:taxon-name></italic>, since it was recorded from only four cenotes. In Cenote Bebelchen we found some individuals in the roots of trees near the surface at the entrance region. <xref ref-type="bibr" rid="B47">Holsinger (1990)</xref> found that the species is associated mainly with freshwater habitats, with few populations occurring in weak brackish water. Individuals found in the Ox Bel Ha System (Quintana Roo) by <xref ref-type="bibr" rid="B3">Álvarez et al. (2015)</xref> and <xref ref-type="bibr" rid="B9">Benítez et al. (2019)</xref> also occurred in freshwater.</p></tp:treatment-sec><tp:treatment-sec><!--Section generated to contain objects referenced in tp:taxon-treatment.--><fig id="F2" position="float" orientation="portrait"><object-id xmlns:xlink="http://www.w3.org/1999/xlink" content-type="doi" xlink:type="simple">10.3897/zookeys.911.47694.figure2</object-id><object-id xmlns:xlink="http://www.w3.org/1999/xlink" content-type="arpha" xlink:type="simple">FFB8FD52-81CD-53B7-8ACD-02EF11DFA529</object-id><label>Figure 2.</label><caption><p><bold>A</bold><italic><tp:taxon-name><tp:taxon-name-part taxon-name-part-type="genus" reg="Tulumella">Tulumella</tp:taxon-name-part> <tp:taxon-name-part taxon-name-part-type="species" reg="unidens">unidens</tp:taxon-name-part></tp:taxon-name></italic> (<tp:taxon-name><tp:taxon-name-part taxon-name-part-type="order">Thermosbaenacea</tp:taxon-name-part></tp:taxon-name>) <bold>B</bold><italic><tp:taxon-name><tp:taxon-name-part taxon-name-part-type="genus" reg="Stygiomysis">Stygiomysis</tp:taxon-name-part> <tp:taxon-name-part taxon-name-part-type="species" reg="cokei">cokei</tp:taxon-name-part></tp:taxon-name></italic> (<tp:taxon-name><tp:taxon-name-part taxon-name-part-type="order">Stygiomysida</tp:taxon-name-part></tp:taxon-name>) <bold>C</bold><tp:taxon-name><tp:taxon-name-part taxon-name-part-type="genus" reg="Stygiomysis">Stygiomysis</tp:taxon-name-part> <tp:taxon-name-part taxon-name-part-type="uncertainty-rank">cf.</tp:taxon-name-part> <tp:taxon-name-part taxon-name-part-type="species" reg="holthuisi">holthuisi</tp:taxon-name-part></tp:taxon-name> (<tp:taxon-name><tp:taxon-name-part taxon-name-part-type="order">Stygiomysida</tp:taxon-name-part></tp:taxon-name>) <bold>D</bold><italic><tp:taxon-name><tp:taxon-name-part taxon-name-part-type="genus" reg="Antromysis">Antromysis</tp:taxon-name-part> <tp:taxon-name-part taxon-name-part-type="species" reg="cenotensis">cenotensis</tp:taxon-name-part></tp:taxon-name></italic> (<tp:taxon-name><tp:taxon-name-part taxon-name-part-type="order">Mysida</tp:taxon-name-part></tp:taxon-name>) <bold>E</bold><italic><tp:taxon-name><tp:taxon-name-part taxon-name-part-type="genus" reg="Mayaweckelia">Mayaweckelia</tp:taxon-name-part> <tp:taxon-name-part taxon-name-part-type="species" reg="troglomorpha">troglomorpha</tp:taxon-name-part></tp:taxon-name></italic> (<tp:taxon-name><tp:taxon-name-part taxon-name-part-type="order">Amphipoda</tp:taxon-name-part></tp:taxon-name>) <bold>F</bold><italic><tp:taxon-name><tp:taxon-name-part taxon-name-part-type="genus" reg="Mayaweckelia">Mayaweckelia</tp:taxon-name-part> <tp:taxon-name-part taxon-name-part-type="species" reg="cenoticola">cenoticola</tp:taxon-name-part></tp:taxon-name></italic> (<tp:taxon-name><tp:taxon-name-part taxon-name-part-type="order">Amphipoda</tp:taxon-name-part></tp:taxon-name>) <bold>G</bold><italic><tp:taxon-name><tp:taxon-name-part taxon-name-part-type="genus" reg="Tuluweckelia">Tuluweckelia</tp:taxon-name-part> <tp:taxon-name-part taxon-name-part-type="species" reg="cernua">cernua</tp:taxon-name-part></tp:taxon-name></italic> (<tp:taxon-name><tp:taxon-name-part taxon-name-part-type="order">Amphipoda</tp:taxon-name-part></tp:taxon-name>). Scale bars: 1 mm (<bold>A, C, D, F, G)</bold>; 10 mm <bold>(B, E)</bold>.</p></caption><graphic xmlns:xlink="http://www.w3.org/1999/xlink" xlink:href="zookeys-911-021-g002.jpg" position="float" orientation="portrait" xlink:type="simple" id="oo_379525.jpg"><uri content-type="original_file" xlink:type="simple">https://binary.pensoft.net/fig/379525</uri></graphic></fig></tp:treatment-sec><ref-list><ref id="B46"><mixed-citation xmlns:xlink="http://www.w3.org/1999/xlink" xlink:type="simple"><person-group><name name-style="western"><surname>Holsinger</surname><given-names>JR</given-names></name></person-group> (<year>1977</year>) <article-title>A new genus and two new species of subterranean amphipod crustaceans (<tp:taxon-name><tp:taxon-name-part taxon-name-part-type="family">Gammaridae</tp:taxon-name-part></tp:taxon-name> s. lat.) from the Yucatan Peninsula in Mexico.</article-title><source>Association for Mexican Cave Studies, Bulletin</source><volume>6</volume>: <fpage>15</fpage>–<lpage>25</lpage>.</mixed-citation></ref><ref id="B47"><mixed-citation xmlns:xlink="http://www.w3.org/1999/xlink" xlink:type="simple"><person-group><name name-style="western"><surname>Holsinger</surname><given-names>JR</given-names></name></person-group> (<year>1990</year>) <article-title><italic><tp:taxon-name><tp:taxon-name-part taxon-name-part-type="genus">Tuluweckelia</tp:taxon-name-part> <tp:taxon-name-part taxon-name-part-type="species">cernua</tp:taxon-name-part></tp:taxon-name></italic>, a new genus and species of stygobiont amphipod crustacean (<tp:taxon-name><tp:taxon-name-part taxon-name-part-type="family">Hadziidae</tp:taxon-name-part></tp:taxon-name>) from anchialine caves on the Yucatan Peninsula in Mexico.</article-title><source>Beaufortia</source><volume>41</volume>: <fpage>97</fpage>–<lpage>107</lpage>.</mixed-citation></ref><ref id="B71"><mixed-citation xmlns:xlink="http://www.w3.org/1999/xlink" xlink:type="simple"><person-group><name name-style="western"><surname>Reddell</surname><given-names>JR</given-names></name></person-group> (<year>1981</year>) <source>A review of the cavernicole fauna of Mexico, Guatemala, and Belize.</source><publisher-name>Texas Memorial Museum</publisher-name>, <publisher-loc>The University of Texas at Austin, Bulletin 27</publisher-loc>, <size units="page">327 pp</size>. <ext-link xlink:type="simple" ext-link-type="uri" xlink:href="https://www.mexicancaves.org/other/TMM_B27.pdf">https://www.mexicancaves.org/other/TMM_B27.pdf</ext-link></mixed-citation></ref><ref id="B2"><mixed-citation xmlns:xlink="http://www.w3.org/1999/xlink" xlink:type="simple"><person-group><name name-style="western"><surname>Álvarez</surname><given-names>F</given-names></name><name name-style="western"><surname>Iliffe</surname><given-names>TM</given-names></name></person-group> (<year>2008</year>) <article-title>Fauna anquihalina de Yucatan.</article-title> In: <person-group><name name-style="western"><surname>Alvarez</surname><given-names>F</given-names></name><name name-style="western"><surname>Rodríguez-Almaraz</surname><given-names/></name></person-group> (<role>Eds</role>) <issue-title>Crustáceos de Mexico: Estado Actual de su Conocimiento.</issue-title><source>Universidad Autónoma de Nuevo León-PROMEP</source>, <fpage>379</fpage>–<lpage>418</lpage>.</mixed-citation></ref><ref id="B3"><mixed-citation xmlns:xlink="http://www.w3.org/1999/xlink" xlink:type="simple"><person-group><name name-style="western"><surname>Álvarez</surname><given-names>F</given-names></name><name name-style="western"><surname>Iliffe</surname><given-names>TM</given-names></name><name name-style="western"><surname>Benítez</surname><given-names>S</given-names></name><name name-style="western"><surname>Brankovits</surname><given-names>D</given-names></name><name name-style="western"><surname>Villalobos</surname><given-names>JL</given-names></name></person-group> (<year>2015</year>) <article-title>New records of anchialine fauna from the Yucatan Peninsula, Mexico.</article-title><source>Check List</source><volume>11</volume>(<issue>1</issue>): <fpage>1505</fpage>. <ext-link xlink:type="simple" ext-link-type="doi" xlink:href="10.15560/11.1.1505">https://doi.org/10.15560/11.1.1505</ext-link></mixed-citation></ref><ref id="B6"><mixed-citation xmlns:xlink="http://www.w3.org/1999/xlink" xlink:type="simple"><person-group><name name-style="western"><surname>Angyal</surname><given-names>D</given-names></name><name name-style="western"><surname>Chávez Solís</surname><given-names>EM</given-names></name><name name-style="western"><surname>Magaña</surname><given-names>B</given-names></name><name name-style="western"><surname>Balázs</surname><given-names>G</given-names></name><name name-style="western"><surname>Simoes</surname><given-names>N</given-names></name></person-group> (<year>2018</year>) <article-title><italic><tp:taxon-name><tp:taxon-name-part taxon-name-part-type="genus">Mayaweckelia</tp:taxon-name-part> <tp:taxon-name-part taxon-name-part-type="species">troglomorpha</tp:taxon-name-part></tp:taxon-name></italic>, a new subterranean amphipod species from Yucatan State, Mexico (<tp:taxon-name><tp:taxon-name-part taxon-name-part-type="order">Amphipoda</tp:taxon-name-part></tp:taxon-name>, <tp:taxon-name><tp:taxon-name-part taxon-name-part-type="family">Hadziidae</tp:taxon-name-part></tp:taxon-name>).</article-title><source>ZooKeys</source><volume>735</volume>: <fpage>1</fpage>–<lpage>25</lpage>. <ext-link xlink:type="simple" ext-link-type="doi" xlink:href="10.3897/zookeys.735.21164">https://doi.org/10.3897/zookeys.735.21164</ext-link></mixed-citation></ref><ref id="B9"><mixed-citation xmlns:xlink="http://www.w3.org/1999/xlink" xlink:type="simple"><person-group><name name-style="western"><surname>Benítez</surname><given-names>S</given-names></name><name name-style="western"><surname>Iliffe</surname><given-names>TM</given-names></name><name name-style="western"><surname>Quiroz-Martínez</surname><given-names>B</given-names></name><name name-style="western"><surname>Álvarez</surname><given-names>F</given-names></name></person-group> (<year>2019</year>) <article-title>How is the anchialine fauna distributed within a cave? A study of the Ox Bel Ha System, Yucatan Peninsula, Mexico.</article-title><source>Subterranean Biology</source><volume>31</volume>: <fpage>15</fpage>–<lpage>28</lpage>. <ext-link xlink:type="simple" ext-link-type="doi" xlink:href="10.3897/subtbiol.31.34347">https://doi.org/10.3897/subtbiol.31.34347</ext-link></mixed-citation></ref></ref-list></tp:taxon-treatment>
