# Supplementary material for: New distribution records of subterranean crustaceans from cenotes in Yucatan (Mexico)
Source: Zookeys. 2020 Feb 12;911:21–49. doi: 10.3897/zookeys.911.47694 (PMC7031413; doi:10.3897/zookeys.911.47694)
Supplement: XML Treatment for Tuluweckelia cernua [file zookeys.911.47694-treatment7.xml]

<!DOCTYPE tp:taxon-treatment
  PUBLIC "-//TaxonX//DTD Taxonomic Treatment Publishing DTD v0 20100105//EN" "tax-treatment-NSO.dtd">
<tp:taxon-treatment xmlns:tp="http://www.plazi.org/taxpub"><tp:treatment-meta><kwd-group><label>Taxon classification</label><kwd><named-content xmlns:xlink="http://www.w3.org/1999/xlink" content-type="kingdom">Animalia</named-content></kwd><kwd><named-content xmlns:xlink="http://www.w3.org/1999/xlink" content-type="order">Amphipoda</named-content></kwd><kwd><named-content xmlns:xlink="http://www.w3.org/1999/xlink" content-type="family">Hadziidae</named-content></kwd></kwd-group><mixed-citation publication-type="journal"><person-group><name><surname>Angyal</surname><given-names>Dorottya</given-names></name><name><surname>Chávez-Solís</surname><given-names>Efraín M.</given-names></name><name><surname>Liévano-Beltrán</surname><given-names>Luis A.</given-names></name><name><surname>Magaña</surname><given-names>Benjamín</given-names></name><name><surname>Simoes</surname><given-names>Nuno</given-names></name><name><surname>Mascaró</surname><given-names>Maite</given-names></name></person-group><article-title>New distribution records of subterranean crustaceans from cenotes in Yucatan (Mexico)</article-title><source>Zookeys</source><day>12</day><month>2</month><year>2020</year><volume>911</volume><fpage>21</fpage><lpage>49</lpage><pub-id pub-id-type="doi">10.3897/zookeys.911.47694</pub-id></mixed-citation></tp:treatment-meta><tp:nomenclature><tp:taxon-name><object-id xmlns:xlink="http://www.w3.org/1999/xlink" content-type="arpha" xlink:type="simple">0C127343-B2D9-51EA-A750-3B410F1F634D</object-id>
              <tp:taxon-name-part taxon-name-part-type="genus" reg="Tuluweckelia">Tuluweckelia</tp:taxon-name-part>
              <tp:taxon-name-part taxon-name-part-type="species" reg="cernua">cernua</tp:taxon-name-part>
            </tp:taxon-name><tp:taxon-authority>Holsinger, 1990</tp:taxon-authority><xref ref-type="fig" rid="F2">Figure 2G</xref></tp:nomenclature><tp:treatment-sec sec-type="material" id="SECID0EEXBG"><title>Material examined.</title><p>3 individuals; <bold>Cenote San Juan</bold>, depth 27.0-27.1 m, cave, freshwater, 27 °C, Homun, Yucatan, Mexico; 7 May 2016; colls. D. Angyal &amp; E. Chávez Solís. 2 individuals; <bold>Cenote Dzonbakal</bold>, depth 29.0 m, cave, freshwater, 27 °C, San Antonio Mulix, Yucatan, Mexico; 22 May 2016; colls. D. Angyal, J. Baduy &amp; B. Magaña. 10 individuals; <bold>Cenote Tres Oches</bold>, depth 15.8-22.9 m, cave, freshwater, 27 °C, Homun, Yucatan, Mexico; 5 June 2016; colls. D. Angyal &amp; E. Chávez Solís. 3 individuals; <bold>Cenote Xaan</bold>, depth 22.7-26.6 m, cave, freshwater, 27 °C, Homun, Yucatan, Mexico; 9 June 2016; colls. D. Angyal &amp; E. Chávez Solís. 3 individuals; <bold>Cenote Kakuel</bold>, depth 32.2-38 m, cave, freshwater, 27 °C, Mucuyche, Yucatan, Mexico; 10 June 2016; colls. D. Angyal &amp; E. Chávez Solís. 3 individuals; <bold>Cenote Kankirixche</bold>, depth 20.4-49.6 m, cavern and cave, freshwater, 27 °C, Mucuyche, Yucatan, Mexico; 11 June 2016; colls. D. Angyal &amp; E. Chávez Solís. 2 individuals; <bold>Cenote Santito</bold>, depth 5.3-6.0 m, cavern, freshwater, 27 °C, Kopoma, Yucatan, Mexico; 10 November 2017; colls. D. Angyal, S. Drs &amp; L. Liévano. 1 individual; <bold>Cenote X’baba</bold>, depth 26.0 m, cavern, freshwater, 27 °C, Chochola, Yucatan, Mexico; 26 November 2017; colls. S. Drs, L. Liévano &amp; E. Sosa. 1 individual; <bold>Cenote Sabtun 1</bold>, depth 25.0 m, cavern, above the halocline, 25 °C, Chunchumil, Yucatan, Mexico; 10 December 2017; colls. D. Angyal, S. Drs, E. Chávez Solís, Q. Hernández &amp; S. Reyes. 1 individual; <bold>Cenote Pixton</bold>, depth 7.0 m, cavern, freshwater, 26 °C, Huhi, Yucatan, Mexico; 18 December 2017; colls. D. Angyal &amp; L. Liévano. 3 individuals; <bold>Cenote Yax-Kis</bold>, depth 23.4-32.0 m, cave, freshwater, 27 °C, Mucuyche, Yucatan, Mexico; 27 January 2018; colls. D. Angyal, S. Drs &amp; L. Liévano.</p></tp:treatment-sec><tp:treatment-sec sec-type="distribution" id="SECID0EAYBG"><title>Previous distribution.</title><p><xref ref-type="bibr" rid="B47">Holsinger 1990</xref>; <xref ref-type="bibr" rid="B2">Álvarez and Iliffe 2008</xref>; <xref ref-type="bibr" rid="B3">Álvarez et al. 2015</xref>; <xref ref-type="bibr" rid="B6">Angyal et al. 2018</xref>; <xref ref-type="bibr" rid="B9">Benítez et al. 2019</xref>.</p><p>Type locality is Cenote Calavera (Temple of Doom) in Quintana Roo. This species was known only from coastal caves of Quintana Roo: Mayan Blue, Actun Ha (Carwash), Mojara, Naharon (Cristal), Na’ach Wennen Ha, Bang, Muknal, Odyssey, and Tabano.</p></tp:treatment-sec><tp:treatment-sec sec-type="remarks" id="SECID0E2YBG"><title>Remarks.</title><p><italic><tp:taxon-name><tp:taxon-name-part taxon-name-part-type="genus" reg="Tuluweckelia">Tuluweckelia</tp:taxon-name-part> <tp:taxon-name-part taxon-name-part-type="species" reg="cernua">cernua</tp:taxon-name-part></tp:taxon-name></italic> was both the most frequent and abundant stygobiotic amphipod in the present study. Additional observations were from cenotes Yaal Utsil, El Virgen, and Dzalbay. In contrast with previous reports (e.g. <xref ref-type="bibr" rid="B47">Holsinger 1990</xref>), <italic><tp:taxon-name><tp:taxon-name-part taxon-name-part-type="genus" reg="Tuluweckelia">T.</tp:taxon-name-part> <tp:taxon-name-part taxon-name-part-type="species" reg="cernua">cernua</tp:taxon-name-part></tp:taxon-name></italic> always occurred in freshwater habitats. Individuals were collected between depths of 5-50 m. The species co-occurred with <italic><tp:taxon-name><tp:taxon-name-part taxon-name-part-type="genus" reg="Mayaweckelia">M.</tp:taxon-name-part> <tp:taxon-name-part taxon-name-part-type="species" reg="troglomorpha">troglomorpha</tp:taxon-name-part></tp:taxon-name></italic> in five cenotes. These are the first distributional records of <italic><tp:taxon-name><tp:taxon-name-part taxon-name-part-type="genus" reg="Tuluweckelia">T.</tp:taxon-name-part> <tp:taxon-name-part taxon-name-part-type="species" reg="cernua">cernua</tp:taxon-name-part></tp:taxon-name></italic> for the state of Yucatan. Known localities of this species have almost tripled, increasing its distribution range into the Yucatan inland area.</p></tp:treatment-sec><tp:treatment-sec><!--Section generated to contain objects referenced in tp:taxon-treatment.--><fig id="F2" position="float" orientation="portrait"><object-id xmlns:xlink="http://www.w3.org/1999/xlink" content-type="doi" xlink:type="simple">10.3897/zookeys.911.47694.figure2</object-id><object-id xmlns:xlink="http://www.w3.org/1999/xlink" content-type="arpha" xlink:type="simple">FFB8FD52-81CD-53B7-8ACD-02EF11DFA529</object-id><label>Figure 2.</label><caption><p><bold>A</bold><italic><tp:taxon-name><tp:taxon-name-part taxon-name-part-type="genus" reg="Tulumella">Tulumella</tp:taxon-name-part> <tp:taxon-name-part taxon-name-part-type="species" reg="unidens">unidens</tp:taxon-name-part></tp:taxon-name></italic> (<tp:taxon-name><tp:taxon-name-part taxon-name-part-type="order">Thermosbaenacea</tp:taxon-name-part></tp:taxon-name>) <bold>B</bold><italic><tp:taxon-name><tp:taxon-name-part taxon-name-part-type="genus" reg="Stygiomysis">Stygiomysis</tp:taxon-name-part> <tp:taxon-name-part taxon-name-part-type="species" reg="cokei">cokei</tp:taxon-name-part></tp:taxon-name></italic> (<tp:taxon-name><tp:taxon-name-part taxon-name-part-type="order">Stygiomysida</tp:taxon-name-part></tp:taxon-name>) <bold>C</bold><tp:taxon-name><tp:taxon-name-part taxon-name-part-type="genus" reg="Stygiomysis">Stygiomysis</tp:taxon-name-part> <tp:taxon-name-part taxon-name-part-type="uncertainty-rank">cf.</tp:taxon-name-part> <tp:taxon-name-part taxon-name-part-type="species" reg="holthuisi">holthuisi</tp:taxon-name-part></tp:taxon-name> (<tp:taxon-name><tp:taxon-name-part taxon-name-part-type="order">Stygiomysida</tp:taxon-name-part></tp:taxon-name>) <bold>D</bold><italic><tp:taxon-name><tp:taxon-name-part taxon-name-part-type="genus" reg="Antromysis">Antromysis</tp:taxon-name-part> <tp:taxon-name-part taxon-name-part-type="species" reg="cenotensis">cenotensis</tp:taxon-name-part></tp:taxon-name></italic> (<tp:taxon-name><tp:taxon-name-part taxon-name-part-type="order">Mysida</tp:taxon-name-part></tp:taxon-name>) <bold>E</bold><italic><tp:taxon-name><tp:taxon-name-part taxon-name-part-type="genus" reg="Mayaweckelia">Mayaweckelia</tp:taxon-name-part> <tp:taxon-name-part taxon-name-part-type="species" reg="troglomorpha">troglomorpha</tp:taxon-name-part></tp:taxon-name></italic> (<tp:taxon-name><tp:taxon-name-part taxon-name-part-type="order">Amphipoda</tp:taxon-name-part></tp:taxon-name>) <bold>F</bold><italic><tp:taxon-name><tp:taxon-name-part taxon-name-part-type="genus" reg="Mayaweckelia">Mayaweckelia</tp:taxon-name-part> <tp:taxon-name-part taxon-name-part-type="species" reg="cenoticola">cenoticola</tp:taxon-name-part></tp:taxon-name></italic> (<tp:taxon-name><tp:taxon-name-part taxon-name-part-type="order">Amphipoda</tp:taxon-name-part></tp:taxon-name>) <bold>G</bold><italic><tp:taxon-name><tp:taxon-name-part taxon-name-part-type="genus" reg="Tuluweckelia">Tuluweckelia</tp:taxon-name-part> <tp:taxon-name-part taxon-name-part-type="species" reg="cernua">cernua</tp:taxon-name-part></tp:taxon-name></italic> (<tp:taxon-name><tp:taxon-name-part taxon-name-part-type="order">Amphipoda</tp:taxon-name-part></tp:taxon-name>). Scale bars: 1 mm (<bold>A, C, D, F, G)</bold>; 10 mm <bold>(B, E)</bold>.</p></caption><graphic xmlns:xlink="http://www.w3.org/1999/xlink" xlink:href="zookeys-911-021-g002.jpg" position="float" orientation="portrait" xlink:type="simple" id="oo_379525.jpg"><uri content-type="original_file" xlink:type="simple">https://binary.pensoft.net/fig/379525</uri></graphic></fig></tp:treatment-sec><ref-list><ref id="B47"><mixed-citation xmlns:xlink="http://www.w3.org/1999/xlink" xlink:type="simple"><person-group><name name-style="western"><surname>Holsinger</surname><given-names>JR</given-names></name></person-group> (<year>1990</year>) <article-title><italic><tp:taxon-name><tp:taxon-name-part taxon-name-part-type="genus">Tuluweckelia</tp:taxon-name-part> <tp:taxon-name-part taxon-name-part-type="species">cernua</tp:taxon-name-part></tp:taxon-name></italic>, a new genus and species of stygobiont amphipod crustacean (<tp:taxon-name><tp:taxon-name-part taxon-name-part-type="family">Hadziidae</tp:taxon-name-part></tp:taxon-name>) from anchialine caves on the Yucatan Peninsula in Mexico.</article-title><source>Beaufortia</source><volume>41</volume>: <fpage>97</fpage>–<lpage>107</lpage>.</mixed-citation></ref><ref id="B2"><mixed-citation xmlns:xlink="http://www.w3.org/1999/xlink" xlink:type="simple"><person-group><name name-style="western"><surname>Álvarez</surname><given-names>F</given-names></name><name name-style="western"><surname>Iliffe</surname><given-names>TM</given-names></name></person-group> (<year>2008</year>) <article-title>Fauna anquihalina de Yucatan.</article-title> In: <person-group><name name-style="western"><surname>Alvarez</surname><given-names>F</given-names></name><name name-style="western"><surname>Rodríguez-Almaraz</surname><given-names/></name></person-group> (<role>Eds</role>) <issue-title>Crustáceos de Mexico: Estado Actual de su Conocimiento.</issue-title><source>Universidad Autónoma de Nuevo León-PROMEP</source>, <fpage>379</fpage>–<lpage>418</lpage>.</mixed-citation></ref><ref id="B3"><mixed-citation xmlns:xlink="http://www.w3.org/1999/xlink" xlink:type="simple"><person-group><name name-style="western"><surname>Álvarez</surname><given-names>F</given-names></name><name name-style="western"><surname>Iliffe</surname><given-names>TM</given-names></name><name name-style="western"><surname>Benítez</surname><given-names>S</given-names></name><name name-style="western"><surname>Brankovits</surname><given-names>D</given-names></name><name name-style="western"><surname>Villalobos</surname><given-names>JL</given-names></name></person-group> (<year>2015</year>) <article-title>New records of anchialine fauna from the Yucatan Peninsula, Mexico.</article-title><source>Check List</source><volume>11</volume>(<issue>1</issue>): <fpage>1505</fpage>. <ext-link xlink:type="simple" ext-link-type="doi" xlink:href="10.15560/11.1.1505">https://doi.org/10.15560/11.1.1505</ext-link></mixed-citation></ref><ref id="B6"><mixed-citation xmlns:xlink="http://www.w3.org/1999/xlink" xlink:type="simple"><person-group><name name-style="western"><surname>Angyal</surname><given-names>D</given-names></name><name name-style="western"><surname>Chávez Solís</surname><given-names>EM</given-names></name><name name-style="western"><surname>Magaña</surname><given-names>B</given-names></name><name name-style="western"><surname>Balázs</surname><given-names>G</given-names></name><name name-style="western"><surname>Simoes</surname><given-names>N</given-names></name></person-group> (<year>2018</year>) <article-title><italic><tp:taxon-name><tp:taxon-name-part taxon-name-part-type="genus">Mayaweckelia</tp:taxon-name-part> <tp:taxon-name-part taxon-name-part-type="species">troglomorpha</tp:taxon-name-part></tp:taxon-name></italic>, a new subterranean amphipod species from Yucatan State, Mexico (<tp:taxon-name><tp:taxon-name-part taxon-name-part-type="order">Amphipoda</tp:taxon-name-part></tp:taxon-name>, <tp:taxon-name><tp:taxon-name-part taxon-name-part-type="family">Hadziidae</tp:taxon-name-part></tp:taxon-name>).</article-title><source>ZooKeys</source><volume>735</volume>: <fpage>1</fpage>–<lpage>25</lpage>. <ext-link xlink:type="simple" ext-link-type="doi" xlink:href="10.3897/zookeys.735.21164">https://doi.org/10.3897/zookeys.735.21164</ext-link></mixed-citation></ref><ref id="B9"><mixed-citation xmlns:xlink="http://www.w3.org/1999/xlink" xlink:type="simple"><person-group><name name-style="western"><surname>Benítez</surname><given-names>S</given-names></name><name name-style="western"><surname>Iliffe</surname><given-names>TM</given-names></name><name name-style="western"><surname>Quiroz-Martínez</surname><given-names>B</given-names></name><name name-style="western"><surname>Álvarez</surname><given-names>F</given-names></name></person-group> (<year>2019</year>) <article-title>How is the anchialine fauna distributed within a cave? A study of the Ox Bel Ha System, Yucatan Peninsula, Mexico.</article-title><source>Subterranean Biology</source><volume>31</volume>: <fpage>15</fpage>–<lpage>28</lpage>. <ext-link xlink:type="simple" ext-link-type="doi" xlink:href="10.3897/subtbiol.31.34347">https://doi.org/10.3897/subtbiol.31.34347</ext-link></mixed-citation></ref></ref-list></tp:taxon-treatment>
