# Supplementary material for: New distribution records of subterranean crustaceans from cenotes in Yucatan (Mexico)
Source: Zookeys. 2020 Feb 12;911:21–49. doi: 10.3897/zookeys.911.47694 (PMC7031413; doi:10.3897/zookeys.911.47694)
Supplement: XML Treatment for Creaseriella anops [file zookeys.911.47694-treatment8.xml]

<!DOCTYPE tp:taxon-treatment
  PUBLIC "-//TaxonX//DTD Taxonomic Treatment Publishing DTD v0 20100105//EN" "tax-treatment-NSO.dtd">
<tp:taxon-treatment xmlns:tp="http://www.plazi.org/taxpub"><tp:treatment-meta><kwd-group><label>Taxon classification</label><kwd><named-content xmlns:xlink="http://www.w3.org/1999/xlink" content-type="kingdom">Animalia</named-content></kwd><kwd><named-content xmlns:xlink="http://www.w3.org/1999/xlink" content-type="order">Isopoda</named-content></kwd><kwd><named-content xmlns:xlink="http://www.w3.org/1999/xlink" content-type="family">Cirolanidae</named-content></kwd></kwd-group><mixed-citation publication-type="journal"><person-group><name><surname>Angyal</surname><given-names>Dorottya</given-names></name><name><surname>Chávez-Solís</surname><given-names>Efraín M.</given-names></name><name><surname>Liévano-Beltrán</surname><given-names>Luis A.</given-names></name><name><surname>Magaña</surname><given-names>Benjamín</given-names></name><name><surname>Simoes</surname><given-names>Nuno</given-names></name><name><surname>Mascaró</surname><given-names>Maite</given-names></name></person-group><article-title>New distribution records of subterranean crustaceans from cenotes in Yucatan (Mexico)</article-title><source>Zookeys</source><day>12</day><month>2</month><year>2020</year><volume>911</volume><fpage>21</fpage><lpage>49</lpage><pub-id pub-id-type="doi">10.3897/zookeys.911.47694</pub-id></mixed-citation></tp:treatment-meta><tp:nomenclature><tp:taxon-name><object-id xmlns:xlink="http://www.w3.org/1999/xlink" content-type="arpha" xlink:type="simple">1245A348-F02A-5B3C-97E7-CEA84F5EE8FD</object-id>
              <tp:taxon-name-part taxon-name-part-type="genus" reg="Creaseriella">Creaseriella</tp:taxon-name-part>
              <tp:taxon-name-part taxon-name-part-type="species" reg="anops">anops</tp:taxon-name-part>
            </tp:taxon-name><tp:taxon-authority>(Creaser, 1936)</tp:taxon-authority><xref ref-type="fig" rid="F3">Figure 3A</xref></tp:nomenclature><tp:treatment-sec sec-type="material" id="SECID0EL3BG"><title>Material examined.</title><p>3 individuals; <bold>Cenote San Juan</bold>, depth 20.0-28.0 m, cavern and cave, freshwater, 27 °C, Homun, Yucatan, Mexico; 7 May 2016; colls. D. Angyal &amp; E. Chávez Solís. 1 individual; <bold>Cenote Cervera</bold>, depth 24.0 m, cave, below halocline, 26 °C, Yalsihom, Yucatan, Mexico; 8 May 2016; colls. D. Angyal &amp; E. Chávez Solís. 2 individuals; <bold>Cenote Tza Itza</bold>, depth 12.5-13.5 m, cavern, freshwater, 27 °C, Tecoh, Yucatan, Mexico; 10 May 2016; colls. D. Angyal &amp; E. Chávez Solís. 2 individuals; <bold>Cenote Tres Oches</bold>, depth 18.2-21.7 m, cave, freshwater, 27 °C, Homun, Yucatan, Mexico; 5 June 2016; colls. D. Angyal &amp; E. Chávez Solís. 1 individual; <bold>Cenote Kankirixche</bold>, depth 3.0 m, cavern, freshwater, 27 °C, Mucuyche, Yucatan, Mexico; 11 June 2016; colls. D. Angyal &amp; E. Chávez Solís. 1 individual; <bold>Cenote Chihuo Hol</bold>, depth 15.0 m, cavern, freshwater, 27 °C, Mucuyche, Yucatan, Mexico; 26 January 2018; colls. D. Angyal, S. Drs, L. Liévano, B. Magaña &amp; N. Simoes.</p></tp:treatment-sec><tp:treatment-sec sec-type="distribution" id="SECID0E43BG"><title>Previous distribution.</title><p><xref ref-type="bibr" rid="B28">Creaser 1936</xref>, <xref ref-type="bibr" rid="B29">1938</xref>; <xref ref-type="bibr" rid="B60">Nicholas 1962</xref>; <xref ref-type="bibr" rid="B70">Reddell 1977</xref>, <xref ref-type="bibr" rid="B71">1981</xref>; <xref ref-type="bibr" rid="B47">Holsinger 1990</xref>; <xref ref-type="bibr" rid="B51">Iliffe 1992</xref>, <xref ref-type="bibr" rid="B52">1993</xref>; <xref ref-type="bibr" rid="B34">Fiers et al. 1996</xref>; <xref ref-type="bibr" rid="B72">Rocha et al. 1998</xref>; Botosaneanu &amp; Iliffe 1999, 2002; <xref ref-type="bibr" rid="B1">Álvarez et al. 2005</xref>; Iliffe &amp; Botosaenau 2006; <xref ref-type="bibr" rid="B2">Álvarez and Iliffe 2008</xref>; <xref ref-type="bibr" rid="B76">Sánchez-Rodríguez 2008</xref>; Ruiz-Cancino et al. 2013; <xref ref-type="bibr" rid="B3">Álvarez et al. 2015</xref>; Ortiz and Chazaro-Olvera 2015; <xref ref-type="bibr" rid="B9">Benítez et al. 2019</xref>.</p><p>Type locality is Cenote Sambula (Motul, Yucatan). Known from numerous caves and cenotes in Quintana Roo and Yucatan, and a well in Campeche.</p></tp:treatment-sec><tp:treatment-sec sec-type="remarks" id="SECID0EA6BG"><title>Remarks.</title><p>The species was also observed in cenotes Yaal Utsil, Pol Box, X’kokob, Bebelchen, Kankal, San Elias, Dzonotila, Yax-Kis, Xaan and X’baba. <italic><tp:taxon-name><tp:taxon-name-part taxon-name-part-type="genus" reg="Creaseriella">Creaseriella</tp:taxon-name-part> <tp:taxon-name-part taxon-name-part-type="species" reg="anops">anops</tp:taxon-name-part></tp:taxon-name></italic> was found both in cavern and cave sections, between 3 and 40 m deep. Our observations generally agree with the records of Iliffe and Botosanenau (2006) and <xref ref-type="bibr" rid="B3">Álvarez et al. (2015)</xref> as a freshwater species. However, as <xref ref-type="bibr" rid="B9">Benítez et al. (2019)</xref> reported, we also observed individuals around or below the halocline. <italic><tp:taxon-name><tp:taxon-name-part taxon-name-part-type="genus" reg="Creaseriella">Creaseriella</tp:taxon-name-part> <tp:taxon-name-part taxon-name-part-type="species" reg="anops">anops</tp:taxon-name-part></tp:taxon-name></italic> is listed as “threatened” in the Mexican Red List of Threatened Species (NOM-059-<xref ref-type="bibr" rid="B78">SEMARNAT 2010</xref>).</p><fig id="F3" position="float" orientation="portrait"><object-id xmlns:xlink="http://www.w3.org/1999/xlink" content-type="doi" xlink:type="simple">10.3897/zookeys.911.47694.figure3</object-id><object-id xmlns:xlink="http://www.w3.org/1999/xlink" content-type="arpha" xlink:type="simple">3BF5D8C4-9B18-5CF5-ACFA-FE8E3FE29B20</object-id><label>Figure 3.</label><caption><p><bold>A</bold><italic><tp:taxon-name><tp:taxon-name-part taxon-name-part-type="genus" reg="Creaseriella">Creaseriella</tp:taxon-name-part> <tp:taxon-name-part taxon-name-part-type="species" reg="anops">anops</tp:taxon-name-part></tp:taxon-name></italic> (<tp:taxon-name><tp:taxon-name-part taxon-name-part-type="order">Isopoda</tp:taxon-name-part></tp:taxon-name>) <bold>B</bold><italic><tp:taxon-name><tp:taxon-name-part taxon-name-part-type="genus" reg="Yucatalana">Yucatalana</tp:taxon-name-part> <tp:taxon-name-part taxon-name-part-type="species" reg="robustispina">robustispina</tp:taxon-name-part></tp:taxon-name></italic> (<tp:taxon-name><tp:taxon-name-part taxon-name-part-type="order">Isopoda</tp:taxon-name-part></tp:taxon-name>); <bold>C</bold><italic><tp:taxon-name><tp:taxon-name-part taxon-name-part-type="genus" reg="Cirolana">Cirolana</tp:taxon-name-part> <tp:taxon-name-part taxon-name-part-type="species" reg="yunca">yunca</tp:taxon-name-part></tp:taxon-name></italic> (<tp:taxon-name><tp:taxon-name-part taxon-name-part-type="order">Isopoda</tp:taxon-name-part></tp:taxon-name>) <bold>D</bold><italic><tp:taxon-name><tp:taxon-name-part taxon-name-part-type="genus" reg="Typhlatya">Typhlatya</tp:taxon-name-part> <tp:taxon-name-part taxon-name-part-type="species" reg="dzilamensis">dzilamensis</tp:taxon-name-part></tp:taxon-name></italic> (<tp:taxon-name><tp:taxon-name-part taxon-name-part-type="order">Decapoda</tp:taxon-name-part></tp:taxon-name>) <bold>E</bold><italic><tp:taxon-name><tp:taxon-name-part taxon-name-part-type="genus" reg="Typhlatya">Typhlatya</tp:taxon-name-part> <tp:taxon-name-part taxon-name-part-type="species" reg="mitchelli">mitchelli</tp:taxon-name-part></tp:taxon-name></italic> (<tp:taxon-name><tp:taxon-name-part taxon-name-part-type="order">Decapoda</tp:taxon-name-part></tp:taxon-name>) <bold>F</bold><italic><tp:taxon-name><tp:taxon-name-part taxon-name-part-type="genus" reg="Typhlatya">Typhlatya</tp:taxon-name-part> <tp:taxon-name-part taxon-name-part-type="species" reg="pearsei">pearsei</tp:taxon-name-part></tp:taxon-name></italic> (<tp:taxon-name><tp:taxon-name-part taxon-name-part-type="order">Decapoda</tp:taxon-name-part></tp:taxon-name>) <bold>G</bold><italic><tp:taxon-name><tp:taxon-name-part taxon-name-part-type="genus" reg="Creaseria">Creaseria</tp:taxon-name-part> <tp:taxon-name-part taxon-name-part-type="species" reg="morleyi">morleyi</tp:taxon-name-part></tp:taxon-name></italic> (<tp:taxon-name><tp:taxon-name-part taxon-name-part-type="order">Decapoda</tp:taxon-name-part></tp:taxon-name>). Scale bars: 1 mm (<bold>B, C, F</bold>); 10 mm <bold>(A, D, E, G</bold>).</p></caption><graphic xmlns:xlink="http://www.w3.org/1999/xlink" xlink:href="zookeys-911-021-g003.jpg" position="float" orientation="portrait" xlink:type="simple" id="oo_379526.jpg"><uri content-type="original_file" xlink:type="simple">https://binary.pensoft.net/fig/379526</uri></graphic></fig></tp:treatment-sec><ref-list><ref id="B28"><mixed-citation xmlns:xlink="http://www.w3.org/1999/xlink" xlink:type="simple"><person-group><name name-style="western"><surname>Creaser</surname><given-names>EP</given-names></name></person-group> (<year>1936</year>) <article-title>Crustaceans from Yucatan,</article-title> In: <person-group><name name-style="western"><surname>Pearse</surname><given-names>AS</given-names></name><name name-style="western"><surname>Creaser</surname><given-names>EP</given-names></name><name name-style="western"><surname>Hall</surname><given-names>FG</given-names></name></person-group> (<role>Eds</role>) <issue-title>: The Cenotes of Yucatan.</issue-title><source>Carnegie Institute of, Washington Publications</source><volume>457</volume>: <fpage>117</fpage>–<lpage>132</lpage>.</mixed-citation></ref><ref id="B29"><mixed-citation xmlns:xlink="http://www.w3.org/1999/xlink" xlink:type="simple"><person-group><name name-style="western"><surname>Creaser</surname><given-names>EP</given-names></name></person-group> (<year>1938</year>) <article-title>Larger cave <tp:taxon-name><tp:taxon-name-part taxon-name-part-type="subphylum">crustacea</tp:taxon-name-part></tp:taxon-name> of the Yucatan Peninsula.</article-title><source>Carnegie Institute of Washington Publications</source><volume>491</volume>: <fpage>159</fpage>–<lpage>164</lpage>.</mixed-citation></ref><ref id="B60"><mixed-citation xmlns:xlink="http://www.w3.org/1999/xlink" xlink:type="simple"><person-group><name name-style="western"><surname>Nicholas</surname><given-names>G</given-names></name></person-group> (<year>1962</year>) <article-title>Checklist of troglobitic organisms of Middle America.</article-title><source>American Midland Naturalist</source><volume>68</volume>(<issue>1</issue>): <fpage>165</fpage>–<lpage>188</lpage>. <ext-link xlink:type="simple" ext-link-type="doi" xlink:href="10.2307/2422643">https://doi.org/10.2307/2422643</ext-link></mixed-citation></ref><ref id="B70"><mixed-citation xmlns:xlink="http://www.w3.org/1999/xlink" xlink:type="simple"><person-group><name name-style="western"><surname>Reddell</surname><given-names>JR</given-names></name></person-group> (<year>1977</year>) <article-title>A preliminary survey of the caves of the Yucatan Peninsula.</article-title> In: <person-group><name name-style="western"><surname>Reddell</surname><given-names>JR</given-names></name></person-group> (<role>Ed.</role>) <issue-title>Survey of the caves and cave fauna of the Yucatan Peninsula.</issue-title><source>Association for Mexican Cave Studies, Bulletin</source><volume>6</volume>: <fpage>215</fpage>–<lpage>296</lpage>.</mixed-citation></ref><ref id="B71"><mixed-citation xmlns:xlink="http://www.w3.org/1999/xlink" xlink:type="simple"><person-group><name name-style="western"><surname>Reddell</surname><given-names>JR</given-names></name></person-group> (<year>1981</year>) <source>A review of the cavernicole fauna of Mexico, Guatemala, and Belize.</source><publisher-name>Texas Memorial Museum</publisher-name>, <publisher-loc>The University of Texas at Austin, Bulletin 27</publisher-loc>, <size units="page">327 pp</size>. <ext-link xlink:type="simple" ext-link-type="uri" xlink:href="https://www.mexicancaves.org/other/TMM_B27.pdf">https://www.mexicancaves.org/other/TMM_B27.pdf</ext-link></mixed-citation></ref><ref id="B47"><mixed-citation xmlns:xlink="http://www.w3.org/1999/xlink" xlink:type="simple"><person-group><name name-style="western"><surname>Holsinger</surname><given-names>JR</given-names></name></person-group> (<year>1990</year>) <article-title><italic><tp:taxon-name><tp:taxon-name-part taxon-name-part-type="genus">Tuluweckelia</tp:taxon-name-part> <tp:taxon-name-part taxon-name-part-type="species">cernua</tp:taxon-name-part></tp:taxon-name></italic>, a new genus and species of stygobiont amphipod crustacean (<tp:taxon-name><tp:taxon-name-part taxon-name-part-type="family">Hadziidae</tp:taxon-name-part></tp:taxon-name>) from anchialine caves on the Yucatan Peninsula in Mexico.</article-title><source>Beaufortia</source><volume>41</volume>: <fpage>97</fpage>–<lpage>107</lpage>.</mixed-citation></ref><ref id="B51"><mixed-citation xmlns:xlink="http://www.w3.org/1999/xlink" xlink:type="simple"><person-group><name name-style="western"><surname>Iliffe</surname><given-names>TM</given-names></name></person-group> (<year>1992</year>) <article-title>An annotated list of the troglobitic, anchialine and freshwater cave fauna of Quintana Roo.</article-title> In: <person-group><name name-style="western"><surname>Navarro</surname><given-names>D</given-names></name><name name-style="western"><surname>Suárez-Morales</surname><given-names>E</given-names></name></person-group> (<role>Eds</role>) <issue-title>Diversidad Biológica en la Reserva de la Biosfera de Sian Ka’an, Quintana Roo, Mexico, Vol.</issue-title><source>II. CIQRO, Chetumal, Mexico</source>, <fpage>197</fpage>–<lpage>215</lpage>. <ext-link xlink:type="simple" ext-link-type="uri" xlink:href="https://www.academia.edu/5416051/An_annotated_list_of_the_troglobitic_anchialine_and_freshwater_fauna_of_Quintana_Roo">https://www.academia.edu/5416051/An_annotated_list_of_the_troglobitic_anchialine_and_freshwater_fauna_of_Quintana_Roo</ext-link></mixed-citation></ref><ref id="B52"><mixed-citation xmlns:xlink="http://www.w3.org/1999/xlink" xlink:type="simple"><person-group><name name-style="western"><surname>Iliffe</surname><given-names>TM</given-names></name></person-group> (<year>1993</year>) <source>Fauna troglobia acuatica de la Peninsula de Yucatan. pp. 673–686 in: Biodiversidad marina y costera de Mexico. S.I. Salazar-Vallejo &amp; N.E. González (eds.</source><publisher-name>) Comision National para el Conocimiento y Uso de la Biodiversidad y CIQRO</publisher-name>, <publisher-loc>México</publisher-loc>, <size units="page">865 pp</size>.</mixed-citation></ref><ref id="B34"><mixed-citation xmlns:xlink="http://www.w3.org/1999/xlink" xlink:type="simple"><person-group><name name-style="western"><surname>Fiers</surname><given-names>F</given-names></name><name name-style="western"><surname>Reid</surname><given-names>JW</given-names></name><name name-style="western"><surname>Iliffe</surname><given-names>TM</given-names></name><name name-style="western"><surname>Suárez-Morales</surname><given-names>E</given-names></name></person-group> (<year>1996</year>) <article-title>New hypogean cyclopoid copepods (<tp:taxon-name><tp:taxon-name-part taxon-name-part-type="subphylum">Crustacea</tp:taxon-name-part></tp:taxon-name>) from the Yucatan Peninsula, Mexico.</article-title><source>Contributions to Zoology</source><volume>66</volume>(<issue>2</issue>): <fpage>65</fpage>–<lpage>102</lpage>. <ext-link xlink:type="simple" ext-link-type="doi" xlink:href="10.1163/26660644-06602001">https://doi.org/10.1163/26660644-06602001</ext-link></mixed-citation></ref><ref id="B72"><mixed-citation xmlns:xlink="http://www.w3.org/1999/xlink" xlink:type="simple"><person-group><name name-style="western"><surname>Rocha</surname><given-names>CEF</given-names></name><name name-style="western"><surname>Iliffe</surname><given-names>TM</given-names></name><name name-style="western"><surname>Reid</surname><given-names>JW</given-names></name><name name-style="western"><surname>Suárez-Morales</surname><given-names>E</given-names></name></person-group> (<year>1998</year>) <article-title>A new species of <italic><tp:taxon-name><tp:taxon-name-part taxon-name-part-type="genus">Halicyclops</tp:taxon-name-part></tp:taxon-name></italic> (<tp:taxon-name><tp:taxon-name-part taxon-name-part-type="subclass">Copepoda</tp:taxon-name-part></tp:taxon-name>, <tp:taxon-name><tp:taxon-name-part taxon-name-part-type="order">Cyclopoida</tp:taxon-name-part></tp:taxon-name>, <tp:taxon-name><tp:taxon-name-part taxon-name-part-type="family">Cyclopidae</tp:taxon-name-part></tp:taxon-name>) from cenotes of the Yucatan Peninsula, Mexico, with an identification key for the species of the genus from the Caribbean region and adjacent areas.</article-title><source>Sarsia</source><volume>83</volume>: <fpage>387</fpage>–<lpage>399</lpage>. <ext-link xlink:type="simple" ext-link-type="doi" xlink:href="10.1080/00364827.1998.10413698">https://doi.org/10.1080/00364827.1998.10413698</ext-link></mixed-citation></ref><ref id="B1"><mixed-citation xmlns:xlink="http://www.w3.org/1999/xlink" xlink:type="simple"><person-group><name name-style="western"><surname>Álvarez</surname><given-names>F</given-names></name><name name-style="western"><surname>Iliffe</surname><given-names>TM</given-names></name><name name-style="western"><surname>Villalobos</surname><given-names>JL</given-names></name></person-group> (<year>2005</year>) <article-title>New species of the genus <italic><tp:taxon-name><tp:taxon-name-part taxon-name-part-type="genus">Typhlatya</tp:taxon-name-part></tp:taxon-name></italic> (<tp:taxon-name><tp:taxon-name-part taxon-name-part-type="order">Decapoda</tp:taxon-name-part></tp:taxon-name>: <tp:taxon-name><tp:taxon-name-part taxon-name-part-type="family">Atyidae</tp:taxon-name-part></tp:taxon-name>) from anchialine caves in Mexico, the Bahamas and Honduras.</article-title><source>Journal of Crustacean Biology</source><volume>25</volume>(<issue>1</issue>): <fpage>81</fpage>–<lpage>94</lpage>. <ext-link xlink:type="simple" ext-link-type="doi" xlink:href="10.1651/C-2516">https://doi.org/10.1651/C-2516</ext-link></mixed-citation></ref><ref id="B2"><mixed-citation xmlns:xlink="http://www.w3.org/1999/xlink" xlink:type="simple"><person-group><name name-style="western"><surname>Álvarez</surname><given-names>F</given-names></name><name name-style="western"><surname>Iliffe</surname><given-names>TM</given-names></name></person-group> (<year>2008</year>) <article-title>Fauna anquihalina de Yucatan.</article-title> In: <person-group><name name-style="western"><surname>Alvarez</surname><given-names>F</given-names></name><name name-style="western"><surname>Rodríguez-Almaraz</surname><given-names/></name></person-group> (<role>Eds</role>) <issue-title>Crustáceos de Mexico: Estado Actual de su Conocimiento.</issue-title><source>Universidad Autónoma de Nuevo León-PROMEP</source>, <fpage>379</fpage>–<lpage>418</lpage>.</mixed-citation></ref><ref id="B76"><mixed-citation xmlns:xlink="http://www.w3.org/1999/xlink" xlink:type="simple"><person-group><name name-style="western"><surname>Sánchez-Rodríguez</surname><given-names>G</given-names></name></person-group> (<year>2008</year>) <source>Distribución de la abundancia del isópodo <italic><tp:taxon-name><tp:taxon-name-part taxon-name-part-type="genus">Creaseriella</tp:taxon-name-part> <tp:taxon-name-part taxon-name-part-type="species">anops</tp:taxon-name-part></tp:taxon-name></italic> (Creaser, 1936) en sistemas anquihalinos de Quintana Roo, México.</source><publisher-name>BSc Tesis</publisher-name>, <publisher-loc>Universidad Nacional Autónoma de México, Facultad de Ciencia</publisher-loc>, <size units="page">68 pp</size>.</mixed-citation></ref><ref id="B3"><mixed-citation xmlns:xlink="http://www.w3.org/1999/xlink" xlink:type="simple"><person-group><name name-style="western"><surname>Álvarez</surname><given-names>F</given-names></name><name name-style="western"><surname>Iliffe</surname><given-names>TM</given-names></name><name name-style="western"><surname>Benítez</surname><given-names>S</given-names></name><name name-style="western"><surname>Brankovits</surname><given-names>D</given-names></name><name name-style="western"><surname>Villalobos</surname><given-names>JL</given-names></name></person-group> (<year>2015</year>) <article-title>New records of anchialine fauna from the Yucatan Peninsula, Mexico.</article-title><source>Check List</source><volume>11</volume>(<issue>1</issue>): <fpage>1505</fpage>. <ext-link xlink:type="simple" ext-link-type="doi" xlink:href="10.15560/11.1.1505">https://doi.org/10.15560/11.1.1505</ext-link></mixed-citation></ref><ref id="B9"><mixed-citation xmlns:xlink="http://www.w3.org/1999/xlink" xlink:type="simple"><person-group><name name-style="western"><surname>Benítez</surname><given-names>S</given-names></name><name name-style="western"><surname>Iliffe</surname><given-names>TM</given-names></name><name name-style="western"><surname>Quiroz-Martínez</surname><given-names>B</given-names></name><name name-style="western"><surname>Álvarez</surname><given-names>F</given-names></name></person-group> (<year>2019</year>) <article-title>How is the anchialine fauna distributed within a cave? A study of the Ox Bel Ha System, Yucatan Peninsula, Mexico.</article-title><source>Subterranean Biology</source><volume>31</volume>: <fpage>15</fpage>–<lpage>28</lpage>. <ext-link xlink:type="simple" ext-link-type="doi" xlink:href="10.3897/subtbiol.31.34347">https://doi.org/10.3897/subtbiol.31.34347</ext-link></mixed-citation></ref><ref id="B78"><mixed-citation xmlns:xlink="http://www.w3.org/1999/xlink" xlink:type="simple"><institution xlink:type="simple">SEMARNAT</institution> (<year>2010</year>) Norma Oficial Mexicana Nom-059-Semarnat-2010, Protección ambiental- Especies nativas de Mexico de flora y fauna silvestres- Categorías de riesgo y especificaciones para su inclusión, exclusión o cambio- Lista de especies en riesgo. Diario Oficial, 30 de diciembre de 2010. <ext-link xlink:type="simple" ext-link-type="uri" xlink:href="https://www.dof.gob.mx/normasOficiales/4254/semarnat/semarnat.htm">https://www.dof.gob.mx/normasOficiales/4254/semarnat/semarnat.htm</ext-link></mixed-citation></ref></ref-list></tp:taxon-treatment>
