# Supplementary material for: New distribution records of subterranean crustaceans from cenotes in Yucatan (Mexico)
Source: Zookeys. 2020 Feb 12;911:21–49. doi: 10.3897/zookeys.911.47694 (PMC7031413; doi:10.3897/zookeys.911.47694)
Supplement: XML Treatment for Yucatalana robustispina [file zookeys.911.47694-treatment9.xml]

<!DOCTYPE tp:taxon-treatment
  PUBLIC "-//TaxonX//DTD Taxonomic Treatment Publishing DTD v0 20100105//EN" "tax-treatment-NSO.dtd">
<tp:taxon-treatment xmlns:tp="http://www.plazi.org/taxpub"><tp:treatment-meta><kwd-group><label>Taxon classification</label><kwd><named-content xmlns:xlink="http://www.w3.org/1999/xlink" content-type="kingdom">Animalia</named-content></kwd><kwd><named-content xmlns:xlink="http://www.w3.org/1999/xlink" content-type="order">Isopoda</named-content></kwd><kwd><named-content xmlns:xlink="http://www.w3.org/1999/xlink" content-type="family">Cirolanidae</named-content></kwd></kwd-group><mixed-citation publication-type="journal"><person-group><name><surname>Angyal</surname><given-names>Dorottya</given-names></name><name><surname>Chávez-Solís</surname><given-names>Efraín M.</given-names></name><name><surname>Liévano-Beltrán</surname><given-names>Luis A.</given-names></name><name><surname>Magaña</surname><given-names>Benjamín</given-names></name><name><surname>Simoes</surname><given-names>Nuno</given-names></name><name><surname>Mascaró</surname><given-names>Maite</given-names></name></person-group><article-title>New distribution records of subterranean crustaceans from cenotes in Yucatan (Mexico)</article-title><source>Zookeys</source><day>12</day><month>2</month><year>2020</year><volume>911</volume><fpage>21</fpage><lpage>49</lpage><pub-id pub-id-type="doi">10.3897/zookeys.911.47694</pub-id></mixed-citation></tp:treatment-meta><tp:nomenclature><tp:taxon-name><object-id xmlns:xlink="http://www.w3.org/1999/xlink" content-type="arpha" xlink:type="simple">C2143154-36B4-509E-A25E-70D02C104558</object-id>
              <tp:taxon-name-part taxon-name-part-type="genus" reg="Yucatalana">Yucatalana</tp:taxon-name-part>
              <tp:taxon-name-part taxon-name-part-type="species" reg="robustispina">robustispina</tp:taxon-name-part>
            </tp:taxon-name><tp:taxon-authority>Botosaneanu &amp; Iliffe, 1999</tp:taxon-authority><xref ref-type="fig" rid="F3">Figure 3B</xref></tp:nomenclature><tp:treatment-sec sec-type="material" id="SECID0EAGAI"><title>Material examined.</title><p>1 individual; <bold>Cenote Xaan</bold>, depth 27.6 m, cave, freshwater, 27 °C, Homun, Yucatan, Mexico; 9 June 2016; colls. D. Angyal &amp; E. Chávez Solís. 1 individual; <bold>Cenote Kakuel</bold>, depth 19.9 m, cavern, freshwater, 27 °C, Mucuyche, Yucatan, Mexico; 10 June 2016; colls. D. Angyal &amp; E. Chávez Solís. 5 individuals; <bold>Cenote Kankirixche</bold>, depth 20-49.3 m, cavern and cave, freshwater, 27 °C, Mucuyche, Yucatan, Mexico; 11 June 2016; colls. D. Angyal &amp; E. Chávez Solís. 3 individuals; <bold>Cenote Kankirixche</bold>, depth 10.0-27.0 m, cavern, freshwater, 27 °C, Mucuyche, Yucatan, Mexico; 26 January 2018; colls. D. Angyal, S. Drs, L. Liévano &amp; B. Magaña. 1 individual; <bold>Cenote Yaal Utsil</bold>, depth 35.5 m, cave, freshwater, 27 °C, Mucuyche, Yucatan, Mexico; 3 November 2017; colls. D. Angyal, S. Drs &amp; E. Chávez Solís. 1 individual; <bold>Cenote Tza Itza</bold>, depth 15.0 m, cavern, freshwater, 27 °C, Tecoh, Yucatan, Mexico; 3 November 2017; colls. D. Angyal, S. Drs &amp; L. Liévano. 1 individual; <bold>Cenote Pol Box</bold>, depth 3.0 m, cavern, freshwater, 27 °C, Chochola, Yucatan, Mexico; 12 November 2017; colls. D. Angyal, S. Drs, L. Liévano &amp; E. Sosa. 2 individuals; <bold>Dzonotila</bold>, depth 14.0 and 16.0 m, cavern, freshwater, 27 °C, Mucuyche, Yucatan, Mexico; 12 November 2017; colls. D. Angyal, S. Drs, E. Chávez Solís &amp; B. Magaña. 1 individual; <bold>Cenote X’baba</bold>, depth 12.0 m, cave, freshwater, 25 °C, Chochola, Yucatan, Mexico; 12 November 2017; colls. S. Drs, L. Liévano &amp; E. Sosa. 1 individual; <bold>Cenote El Virgen</bold>, depth 12.6 m, cavern, freshwater, 26 °C, Sotuta, Yucatan, Mexico; 20 December 2017; colls. L. Liévano &amp; N. Simoes. 1 individual; <bold>Cenote Chihuo Hol</bold>, depth 20.6 m, cavern, freshwater, 27 °C, Mucuyche, Yucatan, Mexico; 26 January 2018; colls. D. Angyal, S. Drs, L. Liévano, B Magaña &amp; N. Simoes. 3 individuals; <bold>Cenote Yax Kis</bold>, depth 12.0-33.0 m, cave, freshwater, 27 °C, Mucuyche, Yucatan, Mexico; 27 January 2018; colls. D. Angyal, S. Drs &amp; L. Liévano.</p></tp:treatment-sec><tp:treatment-sec sec-type="distribution" id="SECID0E5GAI"><title>Previous distribution.</title><p><xref ref-type="bibr" rid="B17">Botosaneanu and Iliffe 1999</xref>, <xref ref-type="bibr" rid="B19">2002</xref>, <xref ref-type="bibr" rid="B20">2006</xref>; <xref ref-type="bibr" rid="B2">Álvarez and Iliffe 2008</xref>.</p><p>Type locality is Cenote Pabakal (Papakal), Yucatan. It was also found in cenotes Kankirixche, Kakuel, Chuih-Hol Dos, Xacha, and San Geronimo (all in Yucatan).</p></tp:treatment-sec><tp:treatment-sec sec-type="remarks" id="SECID0EVHAI"><title>Remarks.</title><p>Individuals of <italic><tp:taxon-name><tp:taxon-name-part taxon-name-part-type="genus" reg="Yucatalana">Y.</tp:taxon-name-part> <tp:taxon-name-part taxon-name-part-type="species" reg="robustispina">robustispina</tp:taxon-name-part></tp:taxon-name></italic> were collected in a third of all localities visited, where it occurred in freshwater between 3 and 49 m in depth. In eight cenotes <italic><tp:taxon-name><tp:taxon-name-part taxon-name-part-type="genus" reg="Yucatalana">Y.</tp:taxon-name-part> <tp:taxon-name-part taxon-name-part-type="species" reg="robustispina">robustispina</tp:taxon-name-part></tp:taxon-name></italic> co-occurred with the isopod <italic><tp:taxon-name><tp:taxon-name-part taxon-name-part-type="genus" reg="Creaseriella">C.</tp:taxon-name-part> <tp:taxon-name-part taxon-name-part-type="species" reg="anops">anops</tp:taxon-name-part></tp:taxon-name></italic>. Agreeing with our observations, previous records referred specimens caught in freshwater between 5-50 m in depth (<xref ref-type="bibr" rid="B17">Botosaneanu and Iliffe 1999</xref>, <xref ref-type="bibr" rid="B19">2002</xref>, <xref ref-type="bibr" rid="B20">2006</xref>). Known localities of this species have been doubled.</p></tp:treatment-sec><tp:treatment-sec><!--Section generated to contain objects referenced in tp:taxon-treatment.--><fig id="F3" position="float" orientation="portrait"><object-id xmlns:xlink="http://www.w3.org/1999/xlink" content-type="doi" xlink:type="simple">10.3897/zookeys.911.47694.figure3</object-id><object-id xmlns:xlink="http://www.w3.org/1999/xlink" content-type="arpha" xlink:type="simple">3BF5D8C4-9B18-5CF5-ACFA-FE8E3FE29B20</object-id><label>Figure 3.</label><caption><p><bold>A</bold><italic><tp:taxon-name><tp:taxon-name-part taxon-name-part-type="genus" reg="Creaseriella">Creaseriella</tp:taxon-name-part> <tp:taxon-name-part taxon-name-part-type="species" reg="anops">anops</tp:taxon-name-part></tp:taxon-name></italic> (<tp:taxon-name><tp:taxon-name-part taxon-name-part-type="order">Isopoda</tp:taxon-name-part></tp:taxon-name>) <bold>B</bold><italic><tp:taxon-name><tp:taxon-name-part taxon-name-part-type="genus" reg="Yucatalana">Yucatalana</tp:taxon-name-part> <tp:taxon-name-part taxon-name-part-type="species" reg="robustispina">robustispina</tp:taxon-name-part></tp:taxon-name></italic> (<tp:taxon-name><tp:taxon-name-part taxon-name-part-type="order">Isopoda</tp:taxon-name-part></tp:taxon-name>); <bold>C</bold><italic><tp:taxon-name><tp:taxon-name-part taxon-name-part-type="genus" reg="Cirolana">Cirolana</tp:taxon-name-part> <tp:taxon-name-part taxon-name-part-type="species" reg="yunca">yunca</tp:taxon-name-part></tp:taxon-name></italic> (<tp:taxon-name><tp:taxon-name-part taxon-name-part-type="order">Isopoda</tp:taxon-name-part></tp:taxon-name>) <bold>D</bold><italic><tp:taxon-name><tp:taxon-name-part taxon-name-part-type="genus" reg="Typhlatya">Typhlatya</tp:taxon-name-part> <tp:taxon-name-part taxon-name-part-type="species" reg="dzilamensis">dzilamensis</tp:taxon-name-part></tp:taxon-name></italic> (<tp:taxon-name><tp:taxon-name-part taxon-name-part-type="order">Decapoda</tp:taxon-name-part></tp:taxon-name>) <bold>E</bold><italic><tp:taxon-name><tp:taxon-name-part taxon-name-part-type="genus" reg="Typhlatya">Typhlatya</tp:taxon-name-part> <tp:taxon-name-part taxon-name-part-type="species" reg="mitchelli">mitchelli</tp:taxon-name-part></tp:taxon-name></italic> (<tp:taxon-name><tp:taxon-name-part taxon-name-part-type="order">Decapoda</tp:taxon-name-part></tp:taxon-name>) <bold>F</bold><italic><tp:taxon-name><tp:taxon-name-part taxon-name-part-type="genus" reg="Typhlatya">Typhlatya</tp:taxon-name-part> <tp:taxon-name-part taxon-name-part-type="species" reg="pearsei">pearsei</tp:taxon-name-part></tp:taxon-name></italic> (<tp:taxon-name><tp:taxon-name-part taxon-name-part-type="order">Decapoda</tp:taxon-name-part></tp:taxon-name>) <bold>G</bold><italic><tp:taxon-name><tp:taxon-name-part taxon-name-part-type="genus" reg="Creaseria">Creaseria</tp:taxon-name-part> <tp:taxon-name-part taxon-name-part-type="species" reg="morleyi">morleyi</tp:taxon-name-part></tp:taxon-name></italic> (<tp:taxon-name><tp:taxon-name-part taxon-name-part-type="order">Decapoda</tp:taxon-name-part></tp:taxon-name>). Scale bars: 1 mm (<bold>B, C, F</bold>); 10 mm <bold>(A, D, E, G</bold>).</p></caption><graphic xmlns:xlink="http://www.w3.org/1999/xlink" xlink:href="zookeys-911-021-g003.jpg" position="float" orientation="portrait" xlink:type="simple" id="oo_379526.jpg"><uri content-type="original_file" xlink:type="simple">https://binary.pensoft.net/fig/379526</uri></graphic></fig></tp:treatment-sec><ref-list><ref id="B17"><mixed-citation xmlns:xlink="http://www.w3.org/1999/xlink" xlink:type="simple"><person-group><name name-style="western"><surname>Botosaneanu</surname><given-names>L</given-names></name><name name-style="western"><surname>Iliffe</surname><given-names>TM</given-names></name></person-group> (<year>1999</year>) <article-title>On four new stygobitic cirolanids (<tp:taxon-name><tp:taxon-name-part taxon-name-part-type="order">Isopoda</tp:taxon-name-part></tp:taxon-name>: <tp:taxon-name><tp:taxon-name-part taxon-name-part-type="family">Cirolanidae</tp:taxon-name-part></tp:taxon-name>) and several already described species from Mexico and the Bahamas.</article-title><source>Bulletin de l'Institute Royal des Sciences Naturelles de Belgique, Biologie</source><volume>69</volume>: <fpage>93</fpage>–<lpage>123</lpage>.</mixed-citation></ref><ref id="B19"><mixed-citation xmlns:xlink="http://www.w3.org/1999/xlink" xlink:type="simple"><person-group><name name-style="western"><surname>Botosaneanu</surname><given-names>L</given-names></name><name name-style="western"><surname>Iliffe</surname><given-names>TM</given-names></name></person-group> (<year>2002</year>) <article-title>Stygobitic isopod crustaceans, already described or new, from Bermuda, the Bahamas, and Mexico.</article-title><source>Bulletin de l'Institut Royal des Sciences Naturelles de Belgique, Biologie</source><volume>72</volume>: <fpage>101</fpage>–<lpage>111</lpage>. <ext-link xlink:type="simple" ext-link-type="uri" xlink:href="https://www.tamug.edu/cavebiology/reprints/Reprint-139.pdf">https://www.tamug.edu/cavebiology/reprints/Reprint-139.pdf</ext-link></mixed-citation></ref><ref id="B20"><mixed-citation xmlns:xlink="http://www.w3.org/1999/xlink" xlink:type="simple"><person-group><name name-style="western"><surname>Botosaneanu</surname><given-names>L</given-names></name><name name-style="western"><surname>Iliffe</surname><given-names>TM</given-names></name></person-group> (<year>2006</year>) <article-title>The remarkable diversity of subterranean <tp:taxon-name><tp:taxon-name-part taxon-name-part-type="family">Cirolanidae</tp:taxon-name-part></tp:taxon-name> (<tp:taxon-name><tp:taxon-name-part taxon-name-part-type="subphylum">Crustacea</tp:taxon-name-part></tp:taxon-name>: <tp:taxon-name><tp:taxon-name-part taxon-name-part-type="order">Isopoda</tp:taxon-name-part></tp:taxon-name>) int he peri-Carribean and Mexican Realm.</article-title><source>Bulletin de l'Institute Royal des Sciences Naturelles de Belgique, Biologie</source><volume>76</volume>: <fpage>5</fpage>–<lpage>26</lpage>. <ext-link xlink:type="simple" ext-link-type="uri" xlink:href="http://biblio.naturalsciences.be/rbins-publications/bulletin-of-the-royal-belgian-institute-of-natural-sciences-biologie/76-2006/biologie-2006-76_5-26.pdf">http://biblio.naturalsciences.be/rbins-publications/bulletin-of-the-royal-belgian-institute-of-natural-sciences-biologie/76-2006/biologie-2006-76_5-26.pdf</ext-link></mixed-citation></ref><ref id="B2"><mixed-citation xmlns:xlink="http://www.w3.org/1999/xlink" xlink:type="simple"><person-group><name name-style="western"><surname>Álvarez</surname><given-names>F</given-names></name><name name-style="western"><surname>Iliffe</surname><given-names>TM</given-names></name></person-group> (<year>2008</year>) <article-title>Fauna anquihalina de Yucatan.</article-title> In: <person-group><name name-style="western"><surname>Alvarez</surname><given-names>F</given-names></name><name name-style="western"><surname>Rodríguez-Almaraz</surname><given-names/></name></person-group> (<role>Eds</role>) <issue-title>Crustáceos de Mexico: Estado Actual de su Conocimiento.</issue-title><source>Universidad Autónoma de Nuevo León-PROMEP</source>, <fpage>379</fpage>–<lpage>418</lpage>.</mixed-citation></ref></ref-list></tp:taxon-treatment>
