# Supplementary material for: New distribution records of subterranean crustaceans from cenotes in Yucatan (Mexico)
Source: Zookeys. 2020 Feb 12;911:21–49. doi: 10.3897/zookeys.911.47694 (PMC7031413; doi:10.3897/zookeys.911.47694)
Supplement: XML Treatment for Cirolana yunca [file zookeys.911.47694-treatment10.xml]

<!DOCTYPE tp:taxon-treatment
  PUBLIC "-//TaxonX//DTD Taxonomic Treatment Publishing DTD v0 20100105//EN" "tax-treatment-NSO.dtd">
<tp:taxon-treatment xmlns:tp="http://www.plazi.org/taxpub"><tp:treatment-meta><kwd-group><label>Taxon classification</label><kwd><named-content xmlns:xlink="http://www.w3.org/1999/xlink" content-type="kingdom">Animalia</named-content></kwd><kwd><named-content xmlns:xlink="http://www.w3.org/1999/xlink" content-type="order">Isopoda</named-content></kwd><kwd><named-content xmlns:xlink="http://www.w3.org/1999/xlink" content-type="family">Cirolanidae</named-content></kwd></kwd-group><mixed-citation publication-type="journal"><person-group><name><surname>Angyal</surname><given-names>Dorottya</given-names></name><name><surname>Chávez-Solís</surname><given-names>Efraín M.</given-names></name><name><surname>Liévano-Beltrán</surname><given-names>Luis A.</given-names></name><name><surname>Magaña</surname><given-names>Benjamín</given-names></name><name><surname>Simoes</surname><given-names>Nuno</given-names></name><name><surname>Mascaró</surname><given-names>Maite</given-names></name></person-group><article-title>New distribution records of subterranean crustaceans from cenotes in Yucatan (Mexico)</article-title><source>Zookeys</source><day>12</day><month>2</month><year>2020</year><volume>911</volume><fpage>21</fpage><lpage>49</lpage><pub-id pub-id-type="doi">10.3897/zookeys.911.47694</pub-id></mixed-citation></tp:treatment-meta><tp:nomenclature><tp:taxon-name><object-id xmlns:xlink="http://www.w3.org/1999/xlink" content-type="arpha" xlink:type="simple">2CF22392-B621-577A-A5A4-5B01A2C2D402</object-id>
              <tp:taxon-name-part taxon-name-part-type="genus" reg="Cirolana">Cirolana</tp:taxon-name-part>
              <tp:taxon-name-part taxon-name-part-type="species" reg="yunca">yunca</tp:taxon-name-part>
            </tp:taxon-name><tp:taxon-authority>(Botosaneanu &amp; Iliffe, 2000)</tp:taxon-authority><xref ref-type="fig" rid="F3">Figure 3C</xref></tp:nomenclature><tp:treatment-sec sec-type="material" id="SECID0EQKAI"><title>Material examined.</title><p>1 individual; <bold>Cenote Tres Oches</bold>, depth 22.4 m, cave, freshwater, 27 °C, Homun, Yucatan, Mexico; 5 June 2016; colls. D. Angyal &amp; E. Chávez Solís. 1 individual; <bold>Cenote X’baba</bold>, depth 25.0 m, cave, freshwater, 25 °C, Chochola, Yucatan, Mexico; 26 November 2016; colls. S. Drs, L. Liévano &amp; E. Sosa. 1 individual; <bold>Cenote Chihuo Hol</bold>, depth 19.0 m, cavern, freshwater, 27 °C, Mucuyche, Yucatan, Mexico; 26 January 2018; colls. D. Angyal, S. Drs, L. Liévano, B Magaña &amp; N. Simoes. 1 individual.</p></tp:treatment-sec><tp:treatment-sec sec-type="distribution" id="SECID0E3KAI"><title>Previous distribution.</title><p><xref ref-type="bibr" rid="B18">Botosaneanu and Iliffe 2000</xref>, <xref ref-type="bibr" rid="B20">2006</xref>; <xref ref-type="bibr" rid="B2">Álvarez and Iliffe 2008</xref>; <xref ref-type="bibr" rid="B74">Rocha-Ramírez et al. 2009</xref>.</p><p>Type locality is Cenote Sabak Ha (Yucatan). This species had only been collected from its type locality until our expeditions.</p></tp:treatment-sec><tp:treatment-sec sec-type="remarks" id="SECID0ETLAI"><title>Remarks.</title><p>We here provide the first records after the original description, which was based on a single specimen collected at 60 m in depth near the halocline at a salinity of 1.4 g/l (<xref ref-type="bibr" rid="B18">Botosaneanu and Iliffe 2000</xref>, <xref ref-type="bibr" rid="B20">2006</xref>). The three newly collected individuals were found in freshwater habitats, both in cavern and cave zones below 19 m in depth. The species was found in approximately 10% of the studied cenotes always as solitary individuals. Therefore, <italic><tp:taxon-name><tp:taxon-name-part taxon-name-part-type="genus" reg="Cirolana">C.</tp:taxon-name-part> <tp:taxon-name-part taxon-name-part-type="species" reg="yunca">yunca</tp:taxon-name-part></tp:taxon-name></italic> seems to be a rare element of the Yucatan freshwater cenote ecosystems.</p></tp:treatment-sec><tp:treatment-sec><!--Section generated to contain objects referenced in tp:taxon-treatment.--><fig id="F3" position="float" orientation="portrait"><object-id xmlns:xlink="http://www.w3.org/1999/xlink" content-type="doi" xlink:type="simple">10.3897/zookeys.911.47694.figure3</object-id><object-id xmlns:xlink="http://www.w3.org/1999/xlink" content-type="arpha" xlink:type="simple">3BF5D8C4-9B18-5CF5-ACFA-FE8E3FE29B20</object-id><label>Figure 3.</label><caption><p><bold>A</bold><italic><tp:taxon-name><tp:taxon-name-part taxon-name-part-type="genus" reg="Creaseriella">Creaseriella</tp:taxon-name-part> <tp:taxon-name-part taxon-name-part-type="species" reg="anops">anops</tp:taxon-name-part></tp:taxon-name></italic> (<tp:taxon-name><tp:taxon-name-part taxon-name-part-type="order">Isopoda</tp:taxon-name-part></tp:taxon-name>) <bold>B</bold><italic><tp:taxon-name><tp:taxon-name-part taxon-name-part-type="genus" reg="Yucatalana">Yucatalana</tp:taxon-name-part> <tp:taxon-name-part taxon-name-part-type="species" reg="robustispina">robustispina</tp:taxon-name-part></tp:taxon-name></italic> (<tp:taxon-name><tp:taxon-name-part taxon-name-part-type="order">Isopoda</tp:taxon-name-part></tp:taxon-name>); <bold>C</bold><italic><tp:taxon-name><tp:taxon-name-part taxon-name-part-type="genus" reg="Cirolana">Cirolana</tp:taxon-name-part> <tp:taxon-name-part taxon-name-part-type="species" reg="yunca">yunca</tp:taxon-name-part></tp:taxon-name></italic> (<tp:taxon-name><tp:taxon-name-part taxon-name-part-type="order">Isopoda</tp:taxon-name-part></tp:taxon-name>) <bold>D</bold><italic><tp:taxon-name><tp:taxon-name-part taxon-name-part-type="genus" reg="Typhlatya">Typhlatya</tp:taxon-name-part> <tp:taxon-name-part taxon-name-part-type="species" reg="dzilamensis">dzilamensis</tp:taxon-name-part></tp:taxon-name></italic> (<tp:taxon-name><tp:taxon-name-part taxon-name-part-type="order">Decapoda</tp:taxon-name-part></tp:taxon-name>) <bold>E</bold><italic><tp:taxon-name><tp:taxon-name-part taxon-name-part-type="genus" reg="Typhlatya">Typhlatya</tp:taxon-name-part> <tp:taxon-name-part taxon-name-part-type="species" reg="mitchelli">mitchelli</tp:taxon-name-part></tp:taxon-name></italic> (<tp:taxon-name><tp:taxon-name-part taxon-name-part-type="order">Decapoda</tp:taxon-name-part></tp:taxon-name>) <bold>F</bold><italic><tp:taxon-name><tp:taxon-name-part taxon-name-part-type="genus" reg="Typhlatya">Typhlatya</tp:taxon-name-part> <tp:taxon-name-part taxon-name-part-type="species" reg="pearsei">pearsei</tp:taxon-name-part></tp:taxon-name></italic> (<tp:taxon-name><tp:taxon-name-part taxon-name-part-type="order">Decapoda</tp:taxon-name-part></tp:taxon-name>) <bold>G</bold><italic><tp:taxon-name><tp:taxon-name-part taxon-name-part-type="genus" reg="Creaseria">Creaseria</tp:taxon-name-part> <tp:taxon-name-part taxon-name-part-type="species" reg="morleyi">morleyi</tp:taxon-name-part></tp:taxon-name></italic> (<tp:taxon-name><tp:taxon-name-part taxon-name-part-type="order">Decapoda</tp:taxon-name-part></tp:taxon-name>). Scale bars: 1 mm (<bold>B, C, F</bold>); 10 mm <bold>(A, D, E, G</bold>).</p></caption><graphic xmlns:xlink="http://www.w3.org/1999/xlink" xlink:href="zookeys-911-021-g003.jpg" position="float" orientation="portrait" xlink:type="simple" id="oo_379526.jpg"><uri content-type="original_file" xlink:type="simple">https://binary.pensoft.net/fig/379526</uri></graphic></fig></tp:treatment-sec><ref-list><ref id="B18"><mixed-citation xmlns:xlink="http://www.w3.org/1999/xlink" xlink:type="simple"><person-group><name name-style="western"><surname>Botosaneanu</surname><given-names>L</given-names></name><name name-style="western"><surname>Iliffe</surname><given-names>TM</given-names></name></person-group> (<year>2000</year>) <article-title>Two new stygobitic species of <tp:taxon-name><tp:taxon-name-part taxon-name-part-type="family">Cirolanidae</tp:taxon-name-part></tp:taxon-name> (<tp:taxon-name><tp:taxon-name-part taxon-name-part-type="order">Isopoda</tp:taxon-name-part></tp:taxon-name>) from deep cenotes in Yucatan.</article-title><source>Bulletin de l'Institute Royal des Sciences Naturelles de Belgique, Biologie</source><volume>70</volume>: <fpage>149</fpage>–<lpage>161</lpage>. <ext-link xlink:type="simple" ext-link-type="uri" xlink:href="https://www.biotaxa.org/Zootaxa/article/view/zootaxa.1823.1.4">https://www.biotaxa.org/Zootaxa/article/view/zootaxa.1823.1.4</ext-link></mixed-citation></ref><ref id="B20"><mixed-citation xmlns:xlink="http://www.w3.org/1999/xlink" xlink:type="simple"><person-group><name name-style="western"><surname>Botosaneanu</surname><given-names>L</given-names></name><name name-style="western"><surname>Iliffe</surname><given-names>TM</given-names></name></person-group> (<year>2006</year>) <article-title>The remarkable diversity of subterranean <tp:taxon-name><tp:taxon-name-part taxon-name-part-type="family">Cirolanidae</tp:taxon-name-part></tp:taxon-name> (<tp:taxon-name><tp:taxon-name-part taxon-name-part-type="subphylum">Crustacea</tp:taxon-name-part></tp:taxon-name>: <tp:taxon-name><tp:taxon-name-part taxon-name-part-type="order">Isopoda</tp:taxon-name-part></tp:taxon-name>) int he peri-Carribean and Mexican Realm.</article-title><source>Bulletin de l'Institute Royal des Sciences Naturelles de Belgique, Biologie</source><volume>76</volume>: <fpage>5</fpage>–<lpage>26</lpage>. <ext-link xlink:type="simple" ext-link-type="uri" xlink:href="http://biblio.naturalsciences.be/rbins-publications/bulletin-of-the-royal-belgian-institute-of-natural-sciences-biologie/76-2006/biologie-2006-76_5-26.pdf">http://biblio.naturalsciences.be/rbins-publications/bulletin-of-the-royal-belgian-institute-of-natural-sciences-biologie/76-2006/biologie-2006-76_5-26.pdf</ext-link></mixed-citation></ref><ref id="B2"><mixed-citation xmlns:xlink="http://www.w3.org/1999/xlink" xlink:type="simple"><person-group><name name-style="western"><surname>Álvarez</surname><given-names>F</given-names></name><name name-style="western"><surname>Iliffe</surname><given-names>TM</given-names></name></person-group> (<year>2008</year>) <article-title>Fauna anquihalina de Yucatan.</article-title> In: <person-group><name name-style="western"><surname>Alvarez</surname><given-names>F</given-names></name><name name-style="western"><surname>Rodríguez-Almaraz</surname><given-names/></name></person-group> (<role>Eds</role>) <issue-title>Crustáceos de Mexico: Estado Actual de su Conocimiento.</issue-title><source>Universidad Autónoma de Nuevo León-PROMEP</source>, <fpage>379</fpage>–<lpage>418</lpage>.</mixed-citation></ref><ref id="B74"><mixed-citation xmlns:xlink="http://www.w3.org/1999/xlink" xlink:type="simple"><person-group><name name-style="western"><surname>Rocha-Ramírez</surname><given-names>A</given-names></name><name name-style="western"><surname>Álvarez</surname><given-names>F</given-names></name><name name-style="western"><surname>Alcocer</surname><given-names>J</given-names></name><name name-style="western"><surname>Chávez-López</surname><given-names>R</given-names></name><name name-style="western"><surname>Escobar-Briones</surname><given-names>E</given-names></name></person-group> (<year>2009</year>) <article-title>Annotated list of the aquatic epicontinental isopods of Mexico (<tp:taxon-name><tp:taxon-name-part taxon-name-part-type="subphylum">Crustacea</tp:taxon-name-part></tp:taxon-name>: <tp:taxon-name><tp:taxon-name-part taxon-name-part-type="order">Isopoda</tp:taxon-name-part></tp:taxon-name>).</article-title><source>Revista Mexicana de Biodiversidad</source><volume>80</volume>: <fpage>615</fpage>–<lpage>631</lpage>. <ext-link xlink:type="simple" ext-link-type="doi" xlink:href="10.22201/ib.20078706e.2009.003.159">https://doi.org/10.22201/ib.20078706e.2009.003.159</ext-link></mixed-citation></ref></ref-list></tp:taxon-treatment>
