# Supplementary material for: New distribution records of subterranean crustaceans from cenotes in Yucatan (Mexico)
Source: Zookeys. 2020 Feb 12;911:21–49. doi: 10.3897/zookeys.911.47694 (PMC7031413; doi:10.3897/zookeys.911.47694)
Supplement: XML Treatment for Typhlatya mitchelli [file zookeys.911.47694-treatment12.xml]

<!DOCTYPE tp:taxon-treatment
  PUBLIC "-//TaxonX//DTD Taxonomic Treatment Publishing DTD v0 20100105//EN" "tax-treatment-NSO.dtd">
<tp:taxon-treatment xmlns:tp="http://www.plazi.org/taxpub"><tp:treatment-meta><kwd-group><label>Taxon classification</label><kwd><named-content xmlns:xlink="http://www.w3.org/1999/xlink" content-type="kingdom">Animalia</named-content></kwd><kwd><named-content xmlns:xlink="http://www.w3.org/1999/xlink" content-type="order">Decapoda</named-content></kwd><kwd><named-content xmlns:xlink="http://www.w3.org/1999/xlink" content-type="family">Atydae</named-content></kwd></kwd-group><mixed-citation publication-type="journal"><person-group><name><surname>Angyal</surname><given-names>Dorottya</given-names></name><name><surname>Chávez-Solís</surname><given-names>Efraín M.</given-names></name><name><surname>Liévano-Beltrán</surname><given-names>Luis A.</given-names></name><name><surname>Magaña</surname><given-names>Benjamín</given-names></name><name><surname>Simoes</surname><given-names>Nuno</given-names></name><name><surname>Mascaró</surname><given-names>Maite</given-names></name></person-group><article-title>New distribution records of subterranean crustaceans from cenotes in Yucatan (Mexico)</article-title><source>Zookeys</source><day>12</day><month>2</month><year>2020</year><volume>911</volume><fpage>21</fpage><lpage>49</lpage><pub-id pub-id-type="doi">10.3897/zookeys.911.47694</pub-id></mixed-citation></tp:treatment-meta><tp:nomenclature><tp:taxon-name><object-id xmlns:xlink="http://www.w3.org/1999/xlink" content-type="arpha" xlink:type="simple">83585C9F-260D-5F8E-A7B0-C29FFE6B2A74</object-id>
              <tp:taxon-name-part taxon-name-part-type="genus" reg="Typhlatya">Typhlatya</tp:taxon-name-part>
              <tp:taxon-name-part taxon-name-part-type="species" reg="mitchelli">mitchelli</tp:taxon-name-part>
            </tp:taxon-name><tp:taxon-authority>Hobbs &amp; Hobbs, 1976</tp:taxon-authority><xref ref-type="fig" rid="F3">Figure 3E</xref></tp:nomenclature><tp:treatment-sec sec-type="material" id="SECID0EORAI"><title>Material examined.</title><p>3 individuals; <bold>Cenote San Juan</bold>, depth 4.3-9.1 m, cave and cavern, freshwater, 27 °C, Homun, Yucatan, Mexico; 7 May 2016; colls. D. Angyal &amp; E. Chávez Solís. 11 individuals; <bold>Cenote Tza Itza</bold>, depth 4.3-16.5 m, cave, freshwater, 27 °C, Tecoh, Yucatan, Mexico; 10 May 2016; colls. D. Angyal &amp; E. Chávez Solís. 1 individual; <bold>Cenote Dzonbakal</bold>, depth 9.3 m, cavern, freshwater, 27 °C, San Antonio Mulix, Yucatan, Mexico; 14 May 2016; colls. R. Acosta, D. Angyal, J. Baduy &amp; S. Reyes. 1 individual; 1 individual; <bold>Cenote Dzonbakal</bold>, depth 14 m, cavern, freshwater, 27 °C, San Antonio Mulix, Yucatan, Mexico; 29 May 2016; colls. D. Angyal, J. Baduy &amp; B. Magaña. 5 individuals; <bold>Cenote Kampepen</bold>, depth 10.1 m, cavern, freshwater, 27 °C, Chinquila, Yucatan, Mexico; 17 May 2016; colls. D. Angyal &amp; B. Magaña. 2 individuals; <bold>Cenote Ayun-Nah</bold>, depth 9 m, cave, freshwater, 27 °C, Cacalchen, Yucatan, Mexico; 22 May 2016; colls. D. Angyal, B. Magaña &amp; E. Sosa Rodríguez. <bold>Cenote Tres Oches</bold>, depth 8.1-22 m, cave, freshwater, 27 °C, Homun, Yucatan, Mexico; 5 June 2016; colls. D. Angyal &amp; E. Chávez Solís. 7 individuals; <bold>Cenote Kakuel</bold>, depth 5-25.8 m, cave and cavern, freshwater, 27 °C, Mucuyche, Yucatan, Mexico; 10 June 2016; colls. D. Angyal &amp; E. Chávez Solís. 1 individual; <bold>Cenote Kankirixche</bold>, depth 30.2 m, cavern, freshwater, 27 °C, Mucuyche, Yucatan, Mexico; 10 December 2016; colls. D. Angyal &amp; E. Chávez Solís. 2 individuals; <bold>Cenote Sabtun 1</bold>, depth 24.0 and 25.0 m, cavern, above the halocline, 25 °C, Chunchumil, Yucatan, Mexico; 10 December 2017; colls. D. Angyal, E. Chávez Solís, S. Drs, Q. Hernández &amp; S. Reyes. 1 individual; <bold>Cenote Bebelchen</bold>, depth 34.0 m, cavern, freshwater, 25 °C, Sanahcat, Yucatan, Mexico; 18 December 2017; colls. D. Angyal, S. Drs, L. Liévano &amp; S. Reyes. 1 individual; <bold>Cenote El Virgen</bold>, depth 19.9 m, cavern, freshwater, 26 °C, Sotuta, Yucatan, Mexico; 20 December 2017; colls. L. Liévano &amp; N. Simoes. 1 individual; <bold>Cenote Chihuo Hol</bold>, depth 26.0 m, cavern, freshwater, 27 °C, Mucuyche, Yucatan, Mexico; 26 January 2018; colls. D. Angyal, S. Drs, B. Magaña, L. Liévano &amp; N. Simoes.</p></tp:treatment-sec><tp:treatment-sec sec-type="distribution" id="SECID0EOSAI"><title>Previous distribution.</title><p><xref ref-type="bibr" rid="B43">Hobbs and Hobbs 1976</xref>; <xref ref-type="bibr" rid="B44">Hobbs et al. 1977</xref>; <xref ref-type="bibr" rid="B45">Hobbs 1979</xref>; <xref ref-type="bibr" rid="B70">Reddell 1977</xref>, <xref ref-type="bibr" rid="B71">1981</xref>; <xref ref-type="bibr" rid="B51">Iliffe 1992</xref>; <xref ref-type="bibr" rid="B72">Rocha et al. 1998</xref>; <xref ref-type="bibr" rid="B83">Webb 2003</xref>; <xref ref-type="bibr" rid="B14">Botello and Álvarez 2013</xref>; <xref ref-type="bibr" rid="B8">Benítez 2014</xref>; <xref ref-type="bibr" rid="B3">Álvarez et al. 2015</xref>; <xref ref-type="bibr" rid="B26">Chávez Solís 2015</xref>; <xref ref-type="bibr" rid="B9">Benítez et al. 2019</xref>.</p><p>Type locality is Cenote Kabahchen (Yucatan). The species occurs in numerous caves and cenotes throughout the peninsula in Quintana Roo and Yucatan.</p></tp:treatment-sec><tp:treatment-sec sec-type="remarks" id="SECID0EJUAI"><title>Remarks.</title><p>Our findings corroborate that <italic><tp:taxon-name><tp:taxon-name-part taxon-name-part-type="genus" reg="Typhlatya">T.</tp:taxon-name-part> <tp:taxon-name-part taxon-name-part-type="species" reg="mitchelli">mitchelli</tp:taxon-name-part></tp:taxon-name></italic> is a widespread common crustacean in the freshwater cenotes of Yucatan. This species was caught from the shallow zones to 34 m in depth, indicating a wide vertical range as well as a wide geographical range. The species was also observed (but not collected) in cenotes Yaal Utsil, Santito, Pol Box, Kankal, San Elias, Dzonotila, X’baba, X’kokob, Pixton, Dzalbay, and Yax-Kis. <italic><tp:taxon-name><tp:taxon-name-part taxon-name-part-type="genus" reg="Typhlatya">Typhlatya</tp:taxon-name-part> <tp:taxon-name-part taxon-name-part-type="species" reg="mitchelli">mitchelli</tp:taxon-name-part></tp:taxon-name></italic> is listed as “least concern” in the IUCN Red List (<xref ref-type="bibr" rid="B30">De Grave et al. 2013a</xref>) and as “threatened” in the Mexican Red List of Threatened Species (NOM-059-<xref ref-type="bibr" rid="B78">SEMARNAT 2010</xref>).</p></tp:treatment-sec><tp:treatment-sec><!--Section generated to contain objects referenced in tp:taxon-treatment.--><fig id="F3" position="float" orientation="portrait"><object-id xmlns:xlink="http://www.w3.org/1999/xlink" content-type="doi" xlink:type="simple">10.3897/zookeys.911.47694.figure3</object-id><object-id xmlns:xlink="http://www.w3.org/1999/xlink" content-type="arpha" xlink:type="simple">3BF5D8C4-9B18-5CF5-ACFA-FE8E3FE29B20</object-id><label>Figure 3.</label><caption><p><bold>A</bold><italic><tp:taxon-name><tp:taxon-name-part taxon-name-part-type="genus" reg="Creaseriella">Creaseriella</tp:taxon-name-part> <tp:taxon-name-part taxon-name-part-type="species" reg="anops">anops</tp:taxon-name-part></tp:taxon-name></italic> (<tp:taxon-name><tp:taxon-name-part taxon-name-part-type="order">Isopoda</tp:taxon-name-part></tp:taxon-name>) <bold>B</bold><italic><tp:taxon-name><tp:taxon-name-part taxon-name-part-type="genus" reg="Yucatalana">Yucatalana</tp:taxon-name-part> <tp:taxon-name-part taxon-name-part-type="species" reg="robustispina">robustispina</tp:taxon-name-part></tp:taxon-name></italic> (<tp:taxon-name><tp:taxon-name-part taxon-name-part-type="order">Isopoda</tp:taxon-name-part></tp:taxon-name>); <bold>C</bold><italic><tp:taxon-name><tp:taxon-name-part taxon-name-part-type="genus" reg="Cirolana">Cirolana</tp:taxon-name-part> <tp:taxon-name-part taxon-name-part-type="species" reg="yunca">yunca</tp:taxon-name-part></tp:taxon-name></italic> (<tp:taxon-name><tp:taxon-name-part taxon-name-part-type="order">Isopoda</tp:taxon-name-part></tp:taxon-name>) <bold>D</bold><italic><tp:taxon-name><tp:taxon-name-part taxon-name-part-type="genus" reg="Typhlatya">Typhlatya</tp:taxon-name-part> <tp:taxon-name-part taxon-name-part-type="species" reg="dzilamensis">dzilamensis</tp:taxon-name-part></tp:taxon-name></italic> (<tp:taxon-name><tp:taxon-name-part taxon-name-part-type="order">Decapoda</tp:taxon-name-part></tp:taxon-name>) <bold>E</bold><italic><tp:taxon-name><tp:taxon-name-part taxon-name-part-type="genus" reg="Typhlatya">Typhlatya</tp:taxon-name-part> <tp:taxon-name-part taxon-name-part-type="species" reg="mitchelli">mitchelli</tp:taxon-name-part></tp:taxon-name></italic> (<tp:taxon-name><tp:taxon-name-part taxon-name-part-type="order">Decapoda</tp:taxon-name-part></tp:taxon-name>) <bold>F</bold><italic><tp:taxon-name><tp:taxon-name-part taxon-name-part-type="genus" reg="Typhlatya">Typhlatya</tp:taxon-name-part> <tp:taxon-name-part taxon-name-part-type="species" reg="pearsei">pearsei</tp:taxon-name-part></tp:taxon-name></italic> (<tp:taxon-name><tp:taxon-name-part taxon-name-part-type="order">Decapoda</tp:taxon-name-part></tp:taxon-name>) <bold>G</bold><italic><tp:taxon-name><tp:taxon-name-part taxon-name-part-type="genus" reg="Creaseria">Creaseria</tp:taxon-name-part> <tp:taxon-name-part taxon-name-part-type="species" reg="morleyi">morleyi</tp:taxon-name-part></tp:taxon-name></italic> (<tp:taxon-name><tp:taxon-name-part taxon-name-part-type="order">Decapoda</tp:taxon-name-part></tp:taxon-name>). Scale bars: 1 mm (<bold>B, C, F</bold>); 10 mm <bold>(A, D, E, G</bold>).</p></caption><graphic xmlns:xlink="http://www.w3.org/1999/xlink" xlink:href="zookeys-911-021-g003.jpg" position="float" orientation="portrait" xlink:type="simple" id="oo_379526.jpg"><uri content-type="original_file" xlink:type="simple">https://binary.pensoft.net/fig/379526</uri></graphic></fig></tp:treatment-sec><ref-list><ref id="B43"><mixed-citation xmlns:xlink="http://www.w3.org/1999/xlink" xlink:type="simple"><person-group><name name-style="western"><surname>Hobbs</surname><given-names>HH III</given-names></name><name name-style="western"><surname>Hobbs</surname><given-names>HH Jr</given-names></name></person-group> (<year>1976</year>) <article-title>On the troglobitic shrimps of the Yucatan Peninsula, Mexico (<tp:taxon-name><tp:taxon-name-part taxon-name-part-type="order">Decapoda</tp:taxon-name-part></tp:taxon-name>: <tp:taxon-name><tp:taxon-name-part taxon-name-part-type="family">Atyidae</tp:taxon-name-part></tp:taxon-name> and <tp:taxon-name><tp:taxon-name-part taxon-name-part-type="family">Palaemonidae</tp:taxon-name-part></tp:taxon-name>).</article-title><source>Smithsonian Contributions to Zoology</source><volume>240</volume>: <fpage>1</fpage>–<lpage>23</lpage>. <ext-link xlink:type="simple" ext-link-type="doi" xlink:href="10.5479/si.00810282.240">https://doi.org/10.5479/si.00810282.240</ext-link></mixed-citation></ref><ref id="B44"><mixed-citation xmlns:xlink="http://www.w3.org/1999/xlink" xlink:type="simple"><person-group><name name-style="western"><surname>Hobbs</surname><given-names>HH III</given-names></name><name name-style="western"><surname>Hobbs</surname><given-names>HH Jr</given-names></name><name name-style="western"><surname>Daniel</surname><given-names>MA</given-names></name></person-group> (<year>1977</year>) <source>A review of the troglobic decapod crustaceans of the Americas.</source><publisher-name>Smithsonian Contributions to Zoology Number 244</publisher-name>, <publisher-loc>Washington</publisher-loc>, <size units="page">196 pp</size>. <ext-link xlink:type="simple" ext-link-type="doi" xlink:href="10.5479/si.00810282.244">https://doi.org/10.5479/si.00810282.244</ext-link></mixed-citation></ref><ref id="B45"><mixed-citation xmlns:xlink="http://www.w3.org/1999/xlink" xlink:type="simple"><person-group><name name-style="western"><surname>Hobbs</surname><given-names>HH III</given-names></name></person-group> (<year>1979</year>) <article-title>Additional notes on cave shrimps (<tp:taxon-name><tp:taxon-name-part taxon-name-part-type="subphylum">Crustacea</tp:taxon-name-part></tp:taxon-name>: Atydae and <tp:taxon-name><tp:taxon-name-part taxon-name-part-type="family">Palaemonidae</tp:taxon-name-part></tp:taxon-name>) from the Yucatan Peninsula, Mexico.</article-title><source>Proceedings of the Biological Society of Washington</source><volume>92</volume>(<issue>3</issue>): <fpage>618</fpage>–<lpage>633</lpage>.</mixed-citation></ref><ref id="B70"><mixed-citation xmlns:xlink="http://www.w3.org/1999/xlink" xlink:type="simple"><person-group><name name-style="western"><surname>Reddell</surname><given-names>JR</given-names></name></person-group> (<year>1977</year>) <article-title>A preliminary survey of the caves of the Yucatan Peninsula.</article-title> In: <person-group><name name-style="western"><surname>Reddell</surname><given-names>JR</given-names></name></person-group> (<role>Ed.</role>) <issue-title>Survey of the caves and cave fauna of the Yucatan Peninsula.</issue-title><source>Association for Mexican Cave Studies, Bulletin</source><volume>6</volume>: <fpage>215</fpage>–<lpage>296</lpage>.</mixed-citation></ref><ref id="B71"><mixed-citation xmlns:xlink="http://www.w3.org/1999/xlink" xlink:type="simple"><person-group><name name-style="western"><surname>Reddell</surname><given-names>JR</given-names></name></person-group> (<year>1981</year>) <source>A review of the cavernicole fauna of Mexico, Guatemala, and Belize.</source><publisher-name>Texas Memorial Museum</publisher-name>, <publisher-loc>The University of Texas at Austin, Bulletin 27</publisher-loc>, <size units="page">327 pp</size>. <ext-link xlink:type="simple" ext-link-type="uri" xlink:href="https://www.mexicancaves.org/other/TMM_B27.pdf">https://www.mexicancaves.org/other/TMM_B27.pdf</ext-link></mixed-citation></ref><ref id="B51"><mixed-citation xmlns:xlink="http://www.w3.org/1999/xlink" xlink:type="simple"><person-group><name name-style="western"><surname>Iliffe</surname><given-names>TM</given-names></name></person-group> (<year>1992</year>) <article-title>An annotated list of the troglobitic, anchialine and freshwater cave fauna of Quintana Roo.</article-title> In: <person-group><name name-style="western"><surname>Navarro</surname><given-names>D</given-names></name><name name-style="western"><surname>Suárez-Morales</surname><given-names>E</given-names></name></person-group> (<role>Eds</role>) <issue-title>Diversidad Biológica en la Reserva de la Biosfera de Sian Ka’an, Quintana Roo, Mexico, Vol.</issue-title><source>II. CIQRO, Chetumal, Mexico</source>, <fpage>197</fpage>–<lpage>215</lpage>. <ext-link xlink:type="simple" ext-link-type="uri" xlink:href="https://www.academia.edu/5416051/An_annotated_list_of_the_troglobitic_anchialine_and_freshwater_fauna_of_Quintana_Roo">https://www.academia.edu/5416051/An_annotated_list_of_the_troglobitic_anchialine_and_freshwater_fauna_of_Quintana_Roo</ext-link></mixed-citation></ref><ref id="B72"><mixed-citation xmlns:xlink="http://www.w3.org/1999/xlink" xlink:type="simple"><person-group><name name-style="western"><surname>Rocha</surname><given-names>CEF</given-names></name><name name-style="western"><surname>Iliffe</surname><given-names>TM</given-names></name><name name-style="western"><surname>Reid</surname><given-names>JW</given-names></name><name name-style="western"><surname>Suárez-Morales</surname><given-names>E</given-names></name></person-group> (<year>1998</year>) <article-title>A new species of <italic><tp:taxon-name><tp:taxon-name-part taxon-name-part-type="genus">Halicyclops</tp:taxon-name-part></tp:taxon-name></italic> (<tp:taxon-name><tp:taxon-name-part taxon-name-part-type="subclass">Copepoda</tp:taxon-name-part></tp:taxon-name>, <tp:taxon-name><tp:taxon-name-part taxon-name-part-type="order">Cyclopoida</tp:taxon-name-part></tp:taxon-name>, <tp:taxon-name><tp:taxon-name-part taxon-name-part-type="family">Cyclopidae</tp:taxon-name-part></tp:taxon-name>) from cenotes of the Yucatan Peninsula, Mexico, with an identification key for the species of the genus from the Caribbean region and adjacent areas.</article-title><source>Sarsia</source><volume>83</volume>: <fpage>387</fpage>–<lpage>399</lpage>. <ext-link xlink:type="simple" ext-link-type="doi" xlink:href="10.1080/00364827.1998.10413698">https://doi.org/10.1080/00364827.1998.10413698</ext-link></mixed-citation></ref><ref id="B83"><mixed-citation xmlns:xlink="http://www.w3.org/1999/xlink" xlink:type="simple"><person-group><name name-style="western"><surname>Webb</surname><given-names>MS</given-names></name></person-group> (<year>2003</year>) Intraspecific relationships among the stygobitic shrimp <italic><tp:taxon-name><tp:taxon-name-part taxon-name-part-type="genus">Typhlatya</tp:taxon-name-part> <tp:taxon-name-part taxon-name-part-type="species">mitchelli</tp:taxon-name-part></tp:taxon-name></italic>, by analyzing sequence data from mitochondrial DNA. MSc Thesis, Texas, United States of America: Texas A&amp;M University. <ext-link xlink:type="simple" ext-link-type="uri" xlink:href="http://citeseerx.ist.psu.edu/viewdoc/download?doi=10.1.1.174.684%26rep=rep1%26type=pdf">http://citeseerx.ist.psu.edu/viewdoc/download?doi=10.1.1.174.684&amp;rep=rep1&amp;type=pdf</ext-link></mixed-citation></ref><ref id="B14"><mixed-citation xmlns:xlink="http://www.w3.org/1999/xlink" xlink:type="simple"><person-group><name name-style="western"><surname>Botello</surname><given-names>A</given-names></name><name name-style="western"><surname>Álvarez</surname><given-names>F</given-names></name></person-group> (<year>2013</year>) <article-title>Phylogenetic relationships among the freshwater genera of palaemonid shrimps (<tp:taxon-name><tp:taxon-name-part taxon-name-part-type="subphylum">Crustacea</tp:taxon-name-part></tp:taxon-name>: <tp:taxon-name><tp:taxon-name-part taxon-name-part-type="order">Decapoda</tp:taxon-name-part></tp:taxon-name>) from Mexico, evidence of multiple invasions.</article-title><source>Latin American Journal of Aquatic Research</source><volume>41</volume>(<issue>4</issue>): <fpage>773</fpage>–<lpage>780</lpage>. <ext-link xlink:type="simple" ext-link-type="uri" xlink:href="https://doi.10.3856/vol41-issue4-fulltext-14">https://doi.10.3856/vol41-issue4-fulltext-14</ext-link></mixed-citation></ref><ref id="B8"><mixed-citation xmlns:xlink="http://www.w3.org/1999/xlink" xlink:type="simple"><person-group><name name-style="western"><surname>Benítez</surname><given-names>SA</given-names></name></person-group> (<year>2014</year>) Variación en la estructura y composición de la fauna anquihalina del sistema Ox Bel Ha (península de Yucatan) a través de un gradiente de distancia desde la zona litoral. MSc Thesis, Universidad Nacional Autónoma de Mexico, Mexico DF.</mixed-citation></ref><ref id="B3"><mixed-citation xmlns:xlink="http://www.w3.org/1999/xlink" xlink:type="simple"><person-group><name name-style="western"><surname>Álvarez</surname><given-names>F</given-names></name><name name-style="western"><surname>Iliffe</surname><given-names>TM</given-names></name><name name-style="western"><surname>Benítez</surname><given-names>S</given-names></name><name name-style="western"><surname>Brankovits</surname><given-names>D</given-names></name><name name-style="western"><surname>Villalobos</surname><given-names>JL</given-names></name></person-group> (<year>2015</year>) <article-title>New records of anchialine fauna from the Yucatan Peninsula, Mexico.</article-title><source>Check List</source><volume>11</volume>(<issue>1</issue>): <fpage>1505</fpage>. <ext-link xlink:type="simple" ext-link-type="doi" xlink:href="10.15560/11.1.1505">https://doi.org/10.15560/11.1.1505</ext-link></mixed-citation></ref><ref id="B26"><mixed-citation xmlns:xlink="http://www.w3.org/1999/xlink" xlink:type="simple"><person-group><name name-style="western"><surname>Chávez Solís</surname><given-names>EM</given-names></name></person-group> (<year>2015</year>) Aspectos ecológicos y etológicos de decápodos estigobios (<tp:taxon-name><tp:taxon-name-part taxon-name-part-type="genus">Creaseria</tp:taxon-name-part> <tp:taxon-name-part taxon-name-part-type="species">morleyi</tp:taxon-name-part></tp:taxon-name> y <tp:taxon-name><tp:taxon-name-part taxon-name-part-type="genus">Typhlatya</tp:taxon-name-part></tp:taxon-name> spp.) en cenotes de Yucatan: utilizatción espaciotemporal, cambios anuales y relaciones interespecíficas. MSc Thesis, Mexico D. F., Mexico: Universidad Nacional Autónoma de Mexico.</mixed-citation></ref><ref id="B9"><mixed-citation xmlns:xlink="http://www.w3.org/1999/xlink" xlink:type="simple"><person-group><name name-style="western"><surname>Benítez</surname><given-names>S</given-names></name><name name-style="western"><surname>Iliffe</surname><given-names>TM</given-names></name><name name-style="western"><surname>Quiroz-Martínez</surname><given-names>B</given-names></name><name name-style="western"><surname>Álvarez</surname><given-names>F</given-names></name></person-group> (<year>2019</year>) <article-title>How is the anchialine fauna distributed within a cave? A study of the Ox Bel Ha System, Yucatan Peninsula, Mexico.</article-title><source>Subterranean Biology</source><volume>31</volume>: <fpage>15</fpage>–<lpage>28</lpage>. <ext-link xlink:type="simple" ext-link-type="doi" xlink:href="10.3897/subtbiol.31.34347">https://doi.org/10.3897/subtbiol.31.34347</ext-link></mixed-citation></ref><ref id="B30"><mixed-citation xmlns:xlink="http://www.w3.org/1999/xlink" xlink:type="simple"><person-group><name name-style="western"><surname>De Grave</surname><given-names>S</given-names></name><name name-style="western"><surname>Álvarez</surname><given-names>F</given-names></name><name name-style="western"><surname>Villalobos</surname><given-names>J</given-names></name></person-group> (<year>2013a</year>) <italic><tp:taxon-name><tp:taxon-name-part taxon-name-part-type="genus">Typhlatya</tp:taxon-name-part> <tp:taxon-name-part taxon-name-part-type="species">mitchelli</tp:taxon-name-part></tp:taxon-name></italic>. The IUCN Red List of Threatened Species 2013: e.T197618A2493242. <ext-link xlink:type="simple" ext-link-type="doi" xlink:href="10.2305/IUCN.UK.2013-1.RLTS.T197618A2493242.en">https://doi.org/10.2305/IUCN.UK.2013-1.RLTS.T197618A2493242.en</ext-link> [Downloaded on 23 December 2019]</mixed-citation></ref><ref id="B78"><mixed-citation xmlns:xlink="http://www.w3.org/1999/xlink" xlink:type="simple"><institution xlink:type="simple">SEMARNAT</institution> (<year>2010</year>) Norma Oficial Mexicana Nom-059-Semarnat-2010, Protección ambiental- Especies nativas de Mexico de flora y fauna silvestres- Categorías de riesgo y especificaciones para su inclusión, exclusión o cambio- Lista de especies en riesgo. Diario Oficial, 30 de diciembre de 2010. <ext-link xlink:type="simple" ext-link-type="uri" xlink:href="https://www.dof.gob.mx/normasOficiales/4254/semarnat/semarnat.htm">https://www.dof.gob.mx/normasOficiales/4254/semarnat/semarnat.htm</ext-link></mixed-citation></ref></ref-list></tp:taxon-treatment>
