# Supplementary material for: New distribution records of subterranean crustaceans from cenotes in Yucatan (Mexico)
Source: Zookeys. 2020 Feb 12;911:21–49. doi: 10.3897/zookeys.911.47694 (PMC7031413; doi:10.3897/zookeys.911.47694)
Supplement: XML Treatment for Creaseria morleyi [file zookeys.911.47694-treatment14.xml]

<!DOCTYPE tp:taxon-treatment
  PUBLIC "-//TaxonX//DTD Taxonomic Treatment Publishing DTD v0 20100105//EN" "tax-treatment-NSO.dtd">
<tp:taxon-treatment xmlns:tp="http://www.plazi.org/taxpub"><tp:treatment-meta><kwd-group><label>Taxon classification</label><kwd><named-content xmlns:xlink="http://www.w3.org/1999/xlink" content-type="kingdom">Animalia</named-content></kwd><kwd><named-content xmlns:xlink="http://www.w3.org/1999/xlink" content-type="order">Decapoda</named-content></kwd><kwd><named-content xmlns:xlink="http://www.w3.org/1999/xlink" content-type="family">Palaemonidae</named-content></kwd></kwd-group><mixed-citation publication-type="journal"><person-group><name><surname>Angyal</surname><given-names>Dorottya</given-names></name><name><surname>Chávez-Solís</surname><given-names>Efraín M.</given-names></name><name><surname>Liévano-Beltrán</surname><given-names>Luis A.</given-names></name><name><surname>Magaña</surname><given-names>Benjamín</given-names></name><name><surname>Simoes</surname><given-names>Nuno</given-names></name><name><surname>Mascaró</surname><given-names>Maite</given-names></name></person-group><article-title>New distribution records of subterranean crustaceans from cenotes in Yucatan (Mexico)</article-title><source>Zookeys</source><day>12</day><month>2</month><year>2020</year><volume>911</volume><fpage>21</fpage><lpage>49</lpage><pub-id pub-id-type="doi">10.3897/zookeys.911.47694</pub-id></mixed-citation></tp:treatment-meta><tp:nomenclature><tp:taxon-name><object-id xmlns:xlink="http://www.w3.org/1999/xlink" content-type="arpha" xlink:type="simple">F113F0EC-7B78-5421-A327-142E8C65FB30</object-id>
              <tp:taxon-name-part taxon-name-part-type="genus" reg="Creaseria">Creaseria</tp:taxon-name-part>
              <tp:taxon-name-part taxon-name-part-type="species" reg="morleyi">morleyi</tp:taxon-name-part>
            </tp:taxon-name><tp:taxon-authority>(Creaser, 1936)</tp:taxon-authority><xref ref-type="fig" rid="F3">Figure 3G</xref></tp:nomenclature><tp:treatment-sec sec-type="material" id="SECID0EP3AI"><title>Material examined.</title><p>2 individuals; <bold>Cenote Tza Itza</bold>, depth 15.4 m, cavern, freshwater, 27 °C, Tecoh, Yucatan, Mexico; 10 May 2016; colls. D. Angyal &amp; E. Chávez Solís. 2 individuals; <bold>Cenote Kampepen</bold>, depth 6-9.5 m, cavern, freshwater, 27 °C, Chinquila, Yucatan, Mexico; 17 May 2016; colls. D. Angyal &amp; B. Magaña. 2 individuals; <bold>Cenote Kakuel</bold>, depth 3 and 13.9 m, cavern, freshwater, 27 °C, Mucuyche, Yucatan, Mexico; 10 June 2016; colls. D. Angyal &amp; E. Chávez Solís. 1 individual; <bold>Cenote Kankirixche</bold>, depth 3.6 m, cavern, freshwater, 27 °C, Mucuyche, Yucatan, Mexico; 11 June 2016; colls. D. Angyal &amp; E. Chávez Solís. 1 individual; <bold>Cenote Santito</bold>, depth 4.0 m, cavern, freshwater, 27 °C, Kopoma, Yucatan, Mexico; 10 November 2017; colls. D. Angyal, S. Drs &amp; L. Liévano. 1 individual; <bold>Cenote Kankal</bold>, depth 0.3 m, cavern, freshwater, 25 °C, Homun, Yucatan, Mexico; 18 November 2017; colls. D. Angyal, S. Drs, E. Chávez Solís &amp; L. Liévano. 1 individual; <bold>Cenote Bebelchen</bold>, depth 30.0 m, cavern, freshwater, 25 °C, Sanahcat, Yucatan, Mexico; 18 December 2017; colls. D. Angyal, L. Liévano &amp; S. Reyes. 1 individual; <bold>Cenote El Virgen</bold>, depth 25.0 m, cavern, freshwater, 26 °C, Sotuta, Yucatan, Mexico; 20 December 2017; colls. L. Liévano &amp; N. Simoes. 1 individual; <bold>Cenote Dzalbay</bold>, depth 4.3 m, cavern, freshwater, 23 °C, Sotuta, Yucatan, Mexico; 20 December 2017; colls. D. Angyal &amp; L. Liévano.</p></tp:treatment-sec><tp:treatment-sec sec-type="distribution" id="SECID0EH4AI"><title>Previous distribution.</title><p><xref ref-type="bibr" rid="B29">Creaser 1938</xref>; <xref ref-type="bibr" rid="B43">Hobbs and Hobbs 1976</xref>; <xref ref-type="bibr" rid="B48">Holthuis 1977</xref>; <xref ref-type="bibr" rid="B44">Hobbs et al. 1977</xref>; <xref ref-type="bibr" rid="B70">Reddell 1977</xref>, <xref ref-type="bibr" rid="B71">1981</xref>; <xref ref-type="bibr" rid="B45">Hobbs 1979</xref>; <xref ref-type="bibr" rid="B65">Pérez-Aranda 1983b</xref>; <xref ref-type="bibr" rid="B51">Iliffe 1992</xref>; <xref ref-type="bibr" rid="B12">Botello and Álvarez 2006</xref>; <xref ref-type="bibr" rid="B13">Botello and Álvarez 2010</xref>; <xref ref-type="bibr" rid="B8">Benítez 2014</xref>; <xref ref-type="bibr" rid="B3">Álvarez et al. 2015</xref>; <xref ref-type="bibr" rid="B26">Chávez Solís 2015</xref>; <xref ref-type="bibr" rid="B27">Chávez Solís et al. 2017</xref>; <xref ref-type="bibr" rid="B9">Benítez et al. 2019</xref>.</p><p>Type locality is San Isidro Cave (Yucatan). Widely distributed in cenotes and caves of Yucatan, Campeche, and Quintana Roo.</p></tp:treatment-sec><tp:treatment-sec sec-type="remarks" id="SECID0EO6AI"><title>Remarks.</title><p><xref ref-type="bibr" rid="B71">Reddell (1981)</xref> mentions the species as an “ever-present element of fauna of pools and lakes in caves in the Yucatan Peninsula”. In addition to the above listed localities, we also observed the species in cenotes Yaal Utsil, Pol Box, San Elias, Dzonotila, Flor de Liz, X’baba, Chihuo Hol, and Yax-Kis. Specimens were recorded in both cave and cavern sections, up to 38 m in depth. <xref ref-type="bibr" rid="B9">Benítez et al. (2019)</xref> also found individuals around and below the halocline in cenotes belonging to the Ox Bel Ha system. <italic><tp:taxon-name><tp:taxon-name-part taxon-name-part-type="genus" reg="Creaseria">Creaseria</tp:taxon-name-part> <tp:taxon-name-part taxon-name-part-type="species" reg="morleyi">morleyi</tp:taxon-name-part></tp:taxon-name></italic> is listed as “threatened” in the Mexican Red List of Threatened Species (NOM-059-<xref ref-type="bibr" rid="B78">SEMARNAT 2010</xref>) and as “least concern” in the IUCN Red List (<xref ref-type="bibr" rid="B32">De Grave et al. 2013c</xref>).</p></tp:treatment-sec><tp:treatment-sec><!--Section generated to contain objects referenced in tp:taxon-treatment.--><fig id="F3" position="float" orientation="portrait"><object-id xmlns:xlink="http://www.w3.org/1999/xlink" content-type="doi" xlink:type="simple">10.3897/zookeys.911.47694.figure3</object-id><object-id xmlns:xlink="http://www.w3.org/1999/xlink" content-type="arpha" xlink:type="simple">3BF5D8C4-9B18-5CF5-ACFA-FE8E3FE29B20</object-id><label>Figure 3.</label><caption><p><bold>A</bold><italic><tp:taxon-name><tp:taxon-name-part taxon-name-part-type="genus" reg="Creaseriella">Creaseriella</tp:taxon-name-part> <tp:taxon-name-part taxon-name-part-type="species" reg="anops">anops</tp:taxon-name-part></tp:taxon-name></italic> (<tp:taxon-name><tp:taxon-name-part taxon-name-part-type="order">Isopoda</tp:taxon-name-part></tp:taxon-name>) <bold>B</bold><italic><tp:taxon-name><tp:taxon-name-part taxon-name-part-type="genus" reg="Yucatalana">Yucatalana</tp:taxon-name-part> <tp:taxon-name-part taxon-name-part-type="species" reg="robustispina">robustispina</tp:taxon-name-part></tp:taxon-name></italic> (<tp:taxon-name><tp:taxon-name-part taxon-name-part-type="order">Isopoda</tp:taxon-name-part></tp:taxon-name>); <bold>C</bold><italic><tp:taxon-name><tp:taxon-name-part taxon-name-part-type="genus" reg="Cirolana">Cirolana</tp:taxon-name-part> <tp:taxon-name-part taxon-name-part-type="species" reg="yunca">yunca</tp:taxon-name-part></tp:taxon-name></italic> (<tp:taxon-name><tp:taxon-name-part taxon-name-part-type="order">Isopoda</tp:taxon-name-part></tp:taxon-name>) <bold>D</bold><italic><tp:taxon-name><tp:taxon-name-part taxon-name-part-type="genus" reg="Typhlatya">Typhlatya</tp:taxon-name-part> <tp:taxon-name-part taxon-name-part-type="species" reg="dzilamensis">dzilamensis</tp:taxon-name-part></tp:taxon-name></italic> (<tp:taxon-name><tp:taxon-name-part taxon-name-part-type="order">Decapoda</tp:taxon-name-part></tp:taxon-name>) <bold>E</bold><italic><tp:taxon-name><tp:taxon-name-part taxon-name-part-type="genus" reg="Typhlatya">Typhlatya</tp:taxon-name-part> <tp:taxon-name-part taxon-name-part-type="species" reg="mitchelli">mitchelli</tp:taxon-name-part></tp:taxon-name></italic> (<tp:taxon-name><tp:taxon-name-part taxon-name-part-type="order">Decapoda</tp:taxon-name-part></tp:taxon-name>) <bold>F</bold><italic><tp:taxon-name><tp:taxon-name-part taxon-name-part-type="genus" reg="Typhlatya">Typhlatya</tp:taxon-name-part> <tp:taxon-name-part taxon-name-part-type="species" reg="pearsei">pearsei</tp:taxon-name-part></tp:taxon-name></italic> (<tp:taxon-name><tp:taxon-name-part taxon-name-part-type="order">Decapoda</tp:taxon-name-part></tp:taxon-name>) <bold>G</bold><italic><tp:taxon-name><tp:taxon-name-part taxon-name-part-type="genus" reg="Creaseria">Creaseria</tp:taxon-name-part> <tp:taxon-name-part taxon-name-part-type="species" reg="morleyi">morleyi</tp:taxon-name-part></tp:taxon-name></italic> (<tp:taxon-name><tp:taxon-name-part taxon-name-part-type="order">Decapoda</tp:taxon-name-part></tp:taxon-name>). Scale bars: 1 mm (<bold>B, C, F</bold>); 10 mm <bold>(A, D, E, G</bold>).</p></caption><graphic xmlns:xlink="http://www.w3.org/1999/xlink" xlink:href="zookeys-911-021-g003.jpg" position="float" orientation="portrait" xlink:type="simple" id="oo_379526.jpg"><uri content-type="original_file" xlink:type="simple">https://binary.pensoft.net/fig/379526</uri></graphic></fig></tp:treatment-sec><ref-list><ref id="B29"><mixed-citation xmlns:xlink="http://www.w3.org/1999/xlink" xlink:type="simple"><person-group><name name-style="western"><surname>Creaser</surname><given-names>EP</given-names></name></person-group> (<year>1938</year>) <article-title>Larger cave <tp:taxon-name><tp:taxon-name-part taxon-name-part-type="subphylum">crustacea</tp:taxon-name-part></tp:taxon-name> of the Yucatan Peninsula.</article-title><source>Carnegie Institute of Washington Publications</source><volume>491</volume>: <fpage>159</fpage>–<lpage>164</lpage>.</mixed-citation></ref><ref id="B43"><mixed-citation xmlns:xlink="http://www.w3.org/1999/xlink" xlink:type="simple"><person-group><name name-style="western"><surname>Hobbs</surname><given-names>HH III</given-names></name><name name-style="western"><surname>Hobbs</surname><given-names>HH Jr</given-names></name></person-group> (<year>1976</year>) <article-title>On the troglobitic shrimps of the Yucatan Peninsula, Mexico (<tp:taxon-name><tp:taxon-name-part taxon-name-part-type="order">Decapoda</tp:taxon-name-part></tp:taxon-name>: <tp:taxon-name><tp:taxon-name-part taxon-name-part-type="family">Atyidae</tp:taxon-name-part></tp:taxon-name> and <tp:taxon-name><tp:taxon-name-part taxon-name-part-type="family">Palaemonidae</tp:taxon-name-part></tp:taxon-name>).</article-title><source>Smithsonian Contributions to Zoology</source><volume>240</volume>: <fpage>1</fpage>–<lpage>23</lpage>. <ext-link xlink:type="simple" ext-link-type="doi" xlink:href="10.5479/si.00810282.240">https://doi.org/10.5479/si.00810282.240</ext-link></mixed-citation></ref><ref id="B48"><mixed-citation xmlns:xlink="http://www.w3.org/1999/xlink" xlink:type="simple"><person-group><name name-style="western"><surname>Holthuis</surname><given-names>LB</given-names></name></person-group> (<year>1977</year>) <article-title>Cave shrimps (<tp:taxon-name><tp:taxon-name-part taxon-name-part-type="subphylum">Crustacea</tp:taxon-name-part></tp:taxon-name>: <tp:taxon-name><tp:taxon-name-part taxon-name-part-type="order">Decapoda</tp:taxon-name-part></tp:taxon-name>, <tp:taxon-name><tp:taxon-name-part taxon-name-part-type="suborder">Natantia</tp:taxon-name-part></tp:taxon-name>) from Mexico.</article-title><source>Accademia Nazionale dei Lincei Quaderno</source><volume>171</volume>: <fpage>173</fpage>–<lpage>195</lpage>.</mixed-citation></ref><ref id="B44"><mixed-citation xmlns:xlink="http://www.w3.org/1999/xlink" xlink:type="simple"><person-group><name name-style="western"><surname>Hobbs</surname><given-names>HH III</given-names></name><name name-style="western"><surname>Hobbs</surname><given-names>HH Jr</given-names></name><name name-style="western"><surname>Daniel</surname><given-names>MA</given-names></name></person-group> (<year>1977</year>) <source>A review of the troglobic decapod crustaceans of the Americas.</source><publisher-name>Smithsonian Contributions to Zoology Number 244</publisher-name>, <publisher-loc>Washington</publisher-loc>, <size units="page">196 pp</size>. <ext-link xlink:type="simple" ext-link-type="doi" xlink:href="10.5479/si.00810282.244">https://doi.org/10.5479/si.00810282.244</ext-link></mixed-citation></ref><ref id="B70"><mixed-citation xmlns:xlink="http://www.w3.org/1999/xlink" xlink:type="simple"><person-group><name name-style="western"><surname>Reddell</surname><given-names>JR</given-names></name></person-group> (<year>1977</year>) <article-title>A preliminary survey of the caves of the Yucatan Peninsula.</article-title> In: <person-group><name name-style="western"><surname>Reddell</surname><given-names>JR</given-names></name></person-group> (<role>Ed.</role>) <issue-title>Survey of the caves and cave fauna of the Yucatan Peninsula.</issue-title><source>Association for Mexican Cave Studies, Bulletin</source><volume>6</volume>: <fpage>215</fpage>–<lpage>296</lpage>.</mixed-citation></ref><ref id="B71"><mixed-citation xmlns:xlink="http://www.w3.org/1999/xlink" xlink:type="simple"><person-group><name name-style="western"><surname>Reddell</surname><given-names>JR</given-names></name></person-group> (<year>1981</year>) <source>A review of the cavernicole fauna of Mexico, Guatemala, and Belize.</source><publisher-name>Texas Memorial Museum</publisher-name>, <publisher-loc>The University of Texas at Austin, Bulletin 27</publisher-loc>, <size units="page">327 pp</size>. <ext-link xlink:type="simple" ext-link-type="uri" xlink:href="https://www.mexicancaves.org/other/TMM_B27.pdf">https://www.mexicancaves.org/other/TMM_B27.pdf</ext-link></mixed-citation></ref><ref id="B45"><mixed-citation xmlns:xlink="http://www.w3.org/1999/xlink" xlink:type="simple"><person-group><name name-style="western"><surname>Hobbs</surname><given-names>HH III</given-names></name></person-group> (<year>1979</year>) <article-title>Additional notes on cave shrimps (<tp:taxon-name><tp:taxon-name-part taxon-name-part-type="subphylum">Crustacea</tp:taxon-name-part></tp:taxon-name>: Atydae and <tp:taxon-name><tp:taxon-name-part taxon-name-part-type="family">Palaemonidae</tp:taxon-name-part></tp:taxon-name>) from the Yucatan Peninsula, Mexico.</article-title><source>Proceedings of the Biological Society of Washington</source><volume>92</volume>(<issue>3</issue>): <fpage>618</fpage>–<lpage>633</lpage>.</mixed-citation></ref><ref id="B65"><mixed-citation xmlns:xlink="http://www.w3.org/1999/xlink" xlink:type="simple"><person-group><name name-style="western"><surname>Pérez-Aranda</surname><given-names>L</given-names></name></person-group> (<year>1983b</year>) <source><tp:taxon-name><tp:taxon-name-part taxon-name-part-type="family">Palaemonidae</tp:taxon-name-part></tp:taxon-name>: <italic><tp:taxon-name><tp:taxon-name-part taxon-name-part-type="genus">Creaseria</tp:taxon-name-part> <tp:taxon-name-part taxon-name-part-type="species">morleyi</tp:taxon-name-part></tp:taxon-name></italic>. Fauna de los cenotes de Yucatan 1.</source><publisher-name>Universidad de Yucatan</publisher-name>, <publisher-loc>Mérida</publisher-loc>, <size units="page">11 pp</size>.</mixed-citation></ref><ref id="B51"><mixed-citation xmlns:xlink="http://www.w3.org/1999/xlink" xlink:type="simple"><person-group><name name-style="western"><surname>Iliffe</surname><given-names>TM</given-names></name></person-group> (<year>1992</year>) <article-title>An annotated list of the troglobitic, anchialine and freshwater cave fauna of Quintana Roo.</article-title> In: <person-group><name name-style="western"><surname>Navarro</surname><given-names>D</given-names></name><name name-style="western"><surname>Suárez-Morales</surname><given-names>E</given-names></name></person-group> (<role>Eds</role>) <issue-title>Diversidad Biológica en la Reserva de la Biosfera de Sian Ka’an, Quintana Roo, Mexico, Vol.</issue-title><source>II. CIQRO, Chetumal, Mexico</source>, <fpage>197</fpage>–<lpage>215</lpage>. <ext-link xlink:type="simple" ext-link-type="uri" xlink:href="https://www.academia.edu/5416051/An_annotated_list_of_the_troglobitic_anchialine_and_freshwater_fauna_of_Quintana_Roo">https://www.academia.edu/5416051/An_annotated_list_of_the_troglobitic_anchialine_and_freshwater_fauna_of_Quintana_Roo</ext-link></mixed-citation></ref><ref id="B12"><mixed-citation xmlns:xlink="http://www.w3.org/1999/xlink" xlink:type="simple"><person-group><name name-style="western"><surname>Botello</surname><given-names>A</given-names></name><name name-style="western"><surname>Álvarez</surname><given-names>F</given-names></name></person-group> (<year>2006</year>) <article-title>Allometric growth in <italic><tp:taxon-name><tp:taxon-name-part taxon-name-part-type="genus">Creaseria</tp:taxon-name-part> <tp:taxon-name-part taxon-name-part-type="species">morleyi</tp:taxon-name-part></tp:taxon-name></italic> (Creaser, 1936) (<tp:taxon-name><tp:taxon-name-part taxon-name-part-type="order">Decapoda</tp:taxon-name-part></tp:taxon-name>: <tp:taxon-name><tp:taxon-name-part taxon-name-part-type="family">Palaemonidae</tp:taxon-name-part></tp:taxon-name>), from the Yucatan Peninsula, Mexico.</article-title><source>Caribbean Journal of Science</source><volume>42</volume>: <fpage>171</fpage>–<lpage>179</lpage>.</mixed-citation></ref><ref id="B13"><mixed-citation xmlns:xlink="http://www.w3.org/1999/xlink" xlink:type="simple"><person-group><name name-style="western"><surname>Botello</surname><given-names>A</given-names></name><name name-style="western"><surname>Álvarez</surname><given-names>F</given-names></name></person-group> (<year>2010</year>) <article-title>Genetic variation in the stygobitic shrimp <tp:taxon-name><tp:taxon-name-part taxon-name-part-type="genus">Creaseria</tp:taxon-name-part> <tp:taxon-name-part taxon-name-part-type="species">morleyi</tp:taxon-name-part></tp:taxon-name> (<tp:taxon-name><tp:taxon-name-part taxon-name-part-type="order">Decapoda</tp:taxon-name-part></tp:taxon-name>: <tp:taxon-name><tp:taxon-name-part taxon-name-part-type="family">Palaemonidae</tp:taxon-name-part></tp:taxon-name>), evidence of bottlenecks and re-invasions in the Yucatan Peninsula.</article-title><source>Biological Journal of the Linnean Society</source><volume>99</volume>(<issue>2</issue>): <fpage>315</fpage>–<lpage>325</lpage>. <ext-link xlink:type="simple" ext-link-type="doi" xlink:href="10.1111/j.1095-8312.2009.01355.x">https://doi.org/10.1111/j.1095-8312.2009.01355.x</ext-link></mixed-citation></ref><ref id="B8"><mixed-citation xmlns:xlink="http://www.w3.org/1999/xlink" xlink:type="simple"><person-group><name name-style="western"><surname>Benítez</surname><given-names>SA</given-names></name></person-group> (<year>2014</year>) Variación en la estructura y composición de la fauna anquihalina del sistema Ox Bel Ha (península de Yucatan) a través de un gradiente de distancia desde la zona litoral. MSc Thesis, Universidad Nacional Autónoma de Mexico, Mexico DF.</mixed-citation></ref><ref id="B3"><mixed-citation xmlns:xlink="http://www.w3.org/1999/xlink" xlink:type="simple"><person-group><name name-style="western"><surname>Álvarez</surname><given-names>F</given-names></name><name name-style="western"><surname>Iliffe</surname><given-names>TM</given-names></name><name name-style="western"><surname>Benítez</surname><given-names>S</given-names></name><name name-style="western"><surname>Brankovits</surname><given-names>D</given-names></name><name name-style="western"><surname>Villalobos</surname><given-names>JL</given-names></name></person-group> (<year>2015</year>) <article-title>New records of anchialine fauna from the Yucatan Peninsula, Mexico.</article-title><source>Check List</source><volume>11</volume>(<issue>1</issue>): <fpage>1505</fpage>. <ext-link xlink:type="simple" ext-link-type="doi" xlink:href="10.15560/11.1.1505">https://doi.org/10.15560/11.1.1505</ext-link></mixed-citation></ref><ref id="B26"><mixed-citation xmlns:xlink="http://www.w3.org/1999/xlink" xlink:type="simple"><person-group><name name-style="western"><surname>Chávez Solís</surname><given-names>EM</given-names></name></person-group> (<year>2015</year>) Aspectos ecológicos y etológicos de decápodos estigobios (<tp:taxon-name><tp:taxon-name-part taxon-name-part-type="genus">Creaseria</tp:taxon-name-part> <tp:taxon-name-part taxon-name-part-type="species">morleyi</tp:taxon-name-part></tp:taxon-name> y <tp:taxon-name><tp:taxon-name-part taxon-name-part-type="genus">Typhlatya</tp:taxon-name-part></tp:taxon-name> spp.) en cenotes de Yucatan: utilizatción espaciotemporal, cambios anuales y relaciones interespecíficas. MSc Thesis, Mexico D. F., Mexico: Universidad Nacional Autónoma de Mexico.</mixed-citation></ref><ref id="B27"><mixed-citation xmlns:xlink="http://www.w3.org/1999/xlink" xlink:type="simple"><person-group><name name-style="western"><surname>Chávez Solís</surname><given-names>EM</given-names></name><name name-style="western"><surname>Mejía-Ortíz</surname><given-names>L</given-names></name><name name-style="western"><surname>Simoes</surname><given-names>N</given-names></name></person-group> (<year>2017</year>) Predatory behavior of the cave shrimp <tp:taxon-name><tp:taxon-name-part taxon-name-part-type="genus">Creaseria</tp:taxon-name-part> <tp:taxon-name-part taxon-name-part-type="species">morleyi</tp:taxon-name-part></tp:taxon-name>(Creaser, 1936) (<tp:taxon-name><tp:taxon-name-part taxon-name-part-type="infraorder">Caridea</tp:taxon-name-part></tp:taxon-name>: <tp:taxon-name><tp:taxon-name-part taxon-name-part-type="family">Palaemonidae</tp:taxon-name-part></tp:taxon-name>), the blind hunter of the Yucatan cenotes, Mexico. Journal of Crustacean Biology. 38. <ext-link xlink:type="simple" ext-link-type="doi" xlink:href="10.1093/jcbiol/rux098">https://doi.org/10.1093/jcbiol/rux098</ext-link></mixed-citation></ref><ref id="B9"><mixed-citation xmlns:xlink="http://www.w3.org/1999/xlink" xlink:type="simple"><person-group><name name-style="western"><surname>Benítez</surname><given-names>S</given-names></name><name name-style="western"><surname>Iliffe</surname><given-names>TM</given-names></name><name name-style="western"><surname>Quiroz-Martínez</surname><given-names>B</given-names></name><name name-style="western"><surname>Álvarez</surname><given-names>F</given-names></name></person-group> (<year>2019</year>) <article-title>How is the anchialine fauna distributed within a cave? A study of the Ox Bel Ha System, Yucatan Peninsula, Mexico.</article-title><source>Subterranean Biology</source><volume>31</volume>: <fpage>15</fpage>–<lpage>28</lpage>. <ext-link xlink:type="simple" ext-link-type="doi" xlink:href="10.3897/subtbiol.31.34347">https://doi.org/10.3897/subtbiol.31.34347</ext-link></mixed-citation></ref><ref id="B78"><mixed-citation xmlns:xlink="http://www.w3.org/1999/xlink" xlink:type="simple"><institution xlink:type="simple">SEMARNAT</institution> (<year>2010</year>) Norma Oficial Mexicana Nom-059-Semarnat-2010, Protección ambiental- Especies nativas de Mexico de flora y fauna silvestres- Categorías de riesgo y especificaciones para su inclusión, exclusión o cambio- Lista de especies en riesgo. Diario Oficial, 30 de diciembre de 2010. <ext-link xlink:type="simple" ext-link-type="uri" xlink:href="https://www.dof.gob.mx/normasOficiales/4254/semarnat/semarnat.htm">https://www.dof.gob.mx/normasOficiales/4254/semarnat/semarnat.htm</ext-link></mixed-citation></ref><ref id="B32"><mixed-citation xmlns:xlink="http://www.w3.org/1999/xlink" xlink:type="simple"><person-group><name name-style="western"><surname>De Grave</surname><given-names>S</given-names></name><name name-style="western"><surname>Álvarez</surname><given-names>F</given-names></name><name name-style="western"><surname>Villalobos</surname><given-names>J</given-names></name></person-group> (<year>2013c</year>) <italic><tp:taxon-name><tp:taxon-name-part taxon-name-part-type="genus">Creaseria</tp:taxon-name-part> <tp:taxon-name-part taxon-name-part-type="species">morleyi</tp:taxon-name-part></tp:taxon-name></italic>. The IUCN Red List of Threatened Species 2013: e.T198148A2513584. <ext-link xlink:type="simple" ext-link-type="doi" xlink:href="10.2305/IUCN.UK.2013-1.RLTS.T198148A2513584.en">https://doi.org/10.2305/IUCN.UK.2013-1.RLTS.T198148A2513584.en</ext-link> [Downloaded on 23 December 2019]</mixed-citation></ref></ref-list></tp:taxon-treatment>
